# Supplementary material for: N-(4-Bromo­benzyl­idene)-3,4-dimethyl­isoxazol-5-amine
Source: Acta Crystallogr Sect E Struct Rep Online. 2010 Jul 21;66(Pt 8):o2077. doi: 10.1107/S1600536810027893 (PMC3007294; doi:10.1107/S1600536810027893)
Supplement: Supplementary file 1 [file e-66-o2077-sup1.cif]

##############################################################################
###                                                                        ###
###        Electronic paper (Acta Crystallographica Section E)             ###
###                                                                        ###
##############################################################################
#                                                                            #
# This CIF contains the data in a paper accepted for publication in Acta     #
# Crystallographica Section E. It conforms to the requirements of Notes      #
# for Authors for Section E, and has been peer reviewed under the auspices   #
# of the IUCr Commission on Journals.                                        #
#                                                                            #
# Full details of the Crystallographic Information File format               #
# are given in the paper "The Crystallographic Information File (CIF):       #
# a New Standard Archive File for Crystallography" by S. R. Hall, F. H.      #
# Allen and I. D. Brown [Acta Cryst. (1991), A47, 655-685].                  #
#                                                                            #
# The current version of the core CIF dictionary is obtainable from          #
# ftp://ftp.iucr.org/pub/cif_core.dic. The current version number is 2.4.    #
#                                                                            #
# Software is freely available for graphical display of the structure(s) in  #
# this CIF.  For information consult the CIF home page http://www.iucr.org/  #
# cif/home.html                                                              #
#                                                                            #
# This file may be used for bona fide research purposes within the           #
# scientific community so long as proper attribution is given to the journal # 
# article from which it was obtained.                                        #
#                                                                            #
##############################################################################
                                             
data_global
_audit_creation_method     ?
_journal_date_recd_electronic     2010-07-11
_journal_date_accepted     2010-07-13
_journal_name_full     'Acta Crystallographica, Section E'
_journal_year     2010
_journal_volume     66
_journal_issue      8
_journal_page_first     o2077
_journal_page_last     o2077
_journal_paper_category     QO
_journal_coeditor_code     BQ2226
_publ_contact_author
;
Muhammad Nawaz Tahir
University of Sargodha
Department of Physics
Sargodha
Pakistan
;
_publ_contact_author_email     'dmntahir_uos@yahoo.com'
_publ_contact_author_fax     '0092 48 32 22 121'
_publ_contact_author_phone     '0092 48 92 30 914'
_publ_section_title
;
<i>N</i>-(4-Bromobenzylidene)-3,4-dimethylisoxazol-5-amine
;
loop_
    _publ_author_name
    _publ_author_address
    'Abdullah M. Asiri'
;
The Center of Excellence for Advanced Materials Research
King Abdul Aziz University
Jeddah 21589
PO Box 80203
Saudi Arabia
and
Department of Chemistry
Faculty of Science
King Abdul Aziz University
Jeddah 21589
PO Box 80203
Saudi Arabia
;
    'Salman A. Khan'
;
Department of Chemistry
Faculty of Science
King Abdul Aziz University
Jeddah 21589
PO Box 80203
Saudi Arabia
;
    'Tahir, M. Nawaz'
;
Department of Physics
University of Sargodha
Sargodha
Pakistan
;
data_I
_audit_creation_method     SHELXL-97
_chemical_name_systematic
;
<i>N</i>-(4-Bromobenzylidene)-3,4-dimethylisoxazol-5-amine
;
_chemical_name_common     ?
_chemical_formula_moiety     'C12 H11 Br N2 O'
_chemical_formula_sum     'C12 H11 Br N2 O'
_chemical_formula_iupac     'C12 H11 Br N2 O'
_chemical_formula_weight     279.14
_symmetry_cell_setting     triclinic
_symmetry_space_group_name_H-M     'P -1'
_symmetry_space_group_name_Hall     '-P 1'
loop_
    _symmetry_equiv_pos_site_id
    _symmetry_equiv_pos_as_xyz
    1 x,y,z
    2 -x,-y,-z
_cell_length_a     7.6406(4)
_cell_length_b     8.8709(5)
_cell_length_c     9.1052(5)
_cell_angle_alpha     97.024(2)
_cell_angle_beta     102.9610(10)
_cell_angle_gamma     92.786(2)
_cell_volume     595.06(6)
_cell_formula_units_Z     2
_cell_measurement_reflns_used     1643
_cell_measurement_theta_min     2.32
_cell_measurement_theta_max     25.25
_cell_measurement_temperature     296(2)
_exptl_crystal_description     needle
_exptl_crystal_colour     brown
_exptl_crystal_size_max     0.30
_exptl_crystal_size_mid     0.14
_exptl_crystal_size_min     0.12
_exptl_crystal_density_diffrn     1.558
_exptl_crystal_density_meas     ?
_exptl_crystal_density_method     'not measured'
_exptl_crystal_F_000     280
_exptl_absorpt_coefficient_mu     3.434
_exptl_absorpt_correction_type     multi-scan
_exptl_absorpt_process_details     '(SADABS; Bruker, 2005)'
_exptl_absorpt_correction_T_min     0.568
_exptl_absorpt_correction_T_max     0.665
_exptl_special_details
;
;
_diffrn_ambient_temperature     296(2)
_diffrn_radiation_type     MoK\a
_diffrn_radiation_wavelength     0.71073
_diffrn_radiation_source     'fine-focus sealed tube'
_diffrn_radiation_monochromator     graphite
_diffrn_measurement_device_type     'Bruker Kappa APEXII CCD'
_diffrn_measurement_method     \w
_diffrn_detector_area_resol_mean     8.10
_diffrn_reflns_number     8212
_diffrn_reflns_av_R_equivalents     0.0223
_diffrn_reflns_av_sigmaI/netI     0.0247
_diffrn_reflns_theta_min     2.32
_diffrn_reflns_theta_max     25.25
_diffrn_reflns_theta_full     25.25
_diffrn_measured_fraction_theta_max     0.983
_diffrn_measured_fraction_theta_full     0.983
_diffrn_reflns_limit_h_min     -9
_diffrn_reflns_limit_h_max     9
_diffrn_reflns_limit_k_min     -10
_diffrn_reflns_limit_k_max     10
_diffrn_reflns_limit_l_min     -10
_diffrn_reflns_limit_l_max     10
_diffrn_standards_number     0
_diffrn_standards_interval_count     ?
_diffrn_standards_interval_time     ?
_diffrn_standards_decay_%     ?
_refine_special_details
;
Refinement of <i>F</i>^2^ against ALL reflections. The weighted <i>R</i>-factor
<i>wR</i> and goodness of fit <i>S</i> are based on <i>F</i>^2^, conventional
<i>R</i>-factors <i>R</i> are based on <i>F</i>, with <i>F</i> set to zero for
negative <i>F</i>^2^. The threshold expression of <i>F</i>^2^ >
\s(<i>F</i>^2^) is used only for calculating <i>R</i>-factors(gt) <i>etc</i>.
and is not relevant to the choice of reflections for refinement.
<i>R</i>-factors based on <i>F</i>^2^ are statistically about twice as large
as those based on <i>F</i>, and <i>R</i>- factors based on ALL data will be
even larger.
;
_reflns_number_total     2119
_reflns_number_gt     1643
_reflns_threshold_expression     I>2\s(I)
_refine_ls_structure_factor_coef     Fsqd
_refine_ls_matrix_type     full
_refine_ls_R_factor_all     0.0430
_refine_ls_R_factor_gt     0.0249
_refine_ls_wR_factor_gt     0.0526
_refine_ls_wR_factor_ref     0.0591
_refine_ls_goodness_of_fit_ref     1.031
_refine_ls_restrained_S_all     1.031
_refine_ls_number_reflns     2119
_refine_ls_number_parameters     147
_refine_ls_number_restraints     0
_refine_ls_hydrogen_treatment     constr
_refine_ls_weighting_scheme     calc
_refine_ls_weighting_details
         'calc w=1/[\s^2^(Fo^2^)+(0.0225P)^2^+0.2246P] where P=(Fo^2^+2Fc^2^)/3'
_atom_sites_solution_hydrogens     geom
_atom_sites_solution_primary     direct
_atom_sites_solution_secondary     difmap
_refine_ls_shift/su_max     0.001
_refine_ls_shift/su_mean     0.000
_refine_diff_density_max     0.197
_refine_diff_density_min     -0.170
loop_
    _atom_type_symbol
    _atom_type_description
    _atom_type_scat_dispersion_real
    _atom_type_scat_dispersion_imag
    _atom_type_scat_source
    'C' 'C' 0.0033 0.0016
                         'International Tables Vol C Tables 4.2.6.8 and 6.1.1.4'
    'H' 'H' 0.0000 0.0000
                         'International Tables Vol C Tables 4.2.6.8 and 6.1.1.4'
    'N' 'N' 0.0061 0.0033
                         'International Tables Vol C Tables 4.2.6.8 and 6.1.1.4'
    'O' 'O' 0.0106 0.0060
                         'International Tables Vol C Tables 4.2.6.8 and 6.1.1.4'
    'Br' 'Br' -0.2901 2.4595
                         'International Tables Vol C Tables 4.2.6.8 and 6.1.1.4'
_computing_data_collection     'APEX2 (Bruker, 2009)'
_computing_cell_refinement     'SAINT (Bruker, 2009)'
_computing_data_reduction     'SAINT (Bruker, 2009)'
_computing_structure_solution     'SHELXS97 (Sheldrick, 2008)'
_computing_structure_refinement     'SHELXL97 (Sheldrick, 2008)'
_computing_molecular_graphics
                  'ORTEP-3 for Windows (Farrugia, 1997) and PLATON (Spek, 2009)'
_computing_publication_material
;
WinGX (Farrugia, 1999) and PLATON (Spek, 2009)
;
loop_
    _atom_site_type_symbol
    _atom_site_label
    _atom_site_fract_x
    _atom_site_fract_y
    _atom_site_fract_z
    _atom_site_U_iso_or_equiv
    _atom_site_thermal_displace_type
    _atom_site_calc_flag
    _atom_site_refinement_flags
    _atom_site_occupancy
    Br Br1 -0.32255(4) 1.00984(3) 0.72075(3) 0.07120(10)
                                                       Uani . . 1.000
    O O1 0.4539(2) 0.51578(18) 0.30328(18) 0.0572(6) Uani . . 1.000
    N N1 0.1487(3) 0.55019(19) 0.3071(2) 0.0440(6) Uani . . 1.000
    N N2 0.5503(3) 0.4289(3) 0.2111(3) 0.0656(8) Uani . . 1.000
    C C1 0.0706(3) 0.7262(2) 0.4987(2) 0.0421(8) Uani . . 1.000
    C C2 -0.1140(3) 0.7008(2) 0.4413(3) 0.0471(8) Uani . . 1.000
    C C3 -0.2317(3) 0.7844(3) 0.5070(3) 0.0509(8) Uani . . 1.000
    C C4 -0.1622(3) 0.8940(2) 0.6301(3) 0.0489(9) Uani . . 1.000
    C C5 0.0186(4) 0.9215(3) 0.6888(3) 0.0571(9) Uani . . 1.000
    C C6 0.1356(3) 0.8365(3) 0.6240(3) 0.0538(9) Uani . . 1.000
    C C7 0.1988(3) 0.6429(2) 0.4298(3) 0.0455(8) Uani . . 1.000
    C C8 0.2749(3) 0.4794(2) 0.2430(3) 0.0433(8) Uani . . 1.000
    C C9 0.2501(3) 0.3744(2) 0.1180(3) 0.0457(8) Uani . . 1.000
    C C10 0.4265(3) 0.3478(3) 0.1044(3) 0.0517(9) Uani . . 1.000
    C C11 0.4836(4) 0.2423(3) -0.0149(3) 0.0745(11) Uani . . 1.000
    C C12 0.0764(4) 0.3028(3) 0.0200(3) 0.0659(10) Uani . . 1.000
    H H2 -0.15915 0.62688 0.35786 0.0565 Uiso . . 1.000
    H H3 -0.35551 0.76687 0.46887 0.0611 Uiso . . 1.000
    H H5 0.06270 0.99657 0.77139 0.0686 Uiso . . 1.000
    H H6 0.25905 0.85335 0.66457 0.0646 Uiso . . 1.000
    H H7 0.32075 0.65805 0.47691 0.0546 Uiso . . 1.000
    H H11A 0.61269 0.24881 0.00435 0.1118 Uiso . . 1.000
    H H11B 0.43483 0.27080 -0.11341 0.1118 Uiso . . 1.000
    H H11C 0.43975 0.13964 -0.01207 0.1118 Uiso . . 1.000
    H H12A -0.02153 0.34332 0.05809 0.0989 Uiso . . 1.000
    H H12B 0.07209 0.19462 0.02086 0.0989 Uiso . . 1.000
    H H12C 0.06658 0.32433 -0.08221 0.0989 Uiso . . 1.000
loop_
    _atom_site_aniso_label
    _atom_site_aniso_U_11
    _atom_site_aniso_U_22
    _atom_site_aniso_U_33
    _atom_site_aniso_U_12
    _atom_site_aniso_U_13
    _atom_site_aniso_U_23
    Br1 0.0760(2) 0.0641(2) 0.0851(2) 0.01880(10)
                                                0.0448(2) 0.00120(10)
    O1 0.0487(11) 0.0650(10) 0.0542(10) 0.0090(8) 0.0134(8) -0.0109(8)
    N1 0.0499(12) 0.0408(10) 0.0421(11) 0.0068(8) 0.0138(9) 0.0023(9)
    N2 0.0549(14) 0.0742(14) 0.0684(15) 0.0155(11) 0.0226(12) -0.0074(12)
    C1 0.0501(15) 0.0399(12) 0.0394(13) 0.0059(10) 0.0163(10) 0.0061(10)
    C2 0.0523(16) 0.0422(12) 0.0466(14) 0.0001(10) 0.0157(11) -0.0006(10)
    C3 0.0448(15) 0.0493(13) 0.0603(16) 0.0033(10) 0.0164(12) 0.0063(12)
    C4 0.0598(17) 0.0419(12) 0.0521(15) 0.0077(10) 0.0271(12) 0.0063(11)
    C5 0.0624(19) 0.0568(15) 0.0492(15) 0.0015(12) 0.0174(12) -0.0115(12)
    C6 0.0456(15) 0.0632(15) 0.0486(15) 0.0020(11) 0.0104(11) -0.0063(12)
    C7 0.0449(14) 0.0482(13) 0.0446(14) 0.0075(10) 0.0117(10) 0.0071(11)
    C8 0.0476(15) 0.0428(12) 0.0410(13) 0.0081(10) 0.0119(10) 0.0065(10)
    C9 0.0590(16) 0.0397(12) 0.0398(13) 0.0087(10) 0.0140(11) 0.0045(10)
    C10 0.0652(17) 0.0456(13) 0.0482(15) 0.0143(12) 0.0209(13) 0.0037(11)
    C11 0.089(2) 0.0725(18) 0.0698(19) 0.0249(15) 0.0379(16) -0.0036(14)
    C12 0.073(2) 0.0616(16) 0.0553(16) 0.0060(13) 0.0070(14) -0.0075(13)
_geom_special_details
;
Bond distances, angles <i>etc</i>. have been calculated using the rounded
fractional coordinates. All su's are estimated from the variances of the
(full) variance-covariance matrix. The cell e.s.d.'s are taken into account in
the estimation of distances, angles and torsion angles
;
loop_
    _geom_bond_atom_site_label_1
    _geom_bond_atom_site_label_2
    _geom_bond_site_symmetry_1
    _geom_bond_site_symmetry_2
    _geom_bond_distance
    _geom_bond_publ_flag
    Br1 C4 . . 1.899(2) no
    O1 N2 . . 1.420(3) no
    O1 C8 . . 1.361(3) no
    N1 C7 . . 1.274(3) no
    N1 C8 . . 1.374(3) no
    N2 C10 . . 1.307(4) no
    C1 C2 . . 1.387(3) no
    C1 C6 . . 1.390(3) no
    C1 C7 . . 1.460(3) no
    C2 C3 . . 1.384(3) no
    C3 C4 . . 1.378(4) no
    C4 C5 . . 1.363(4) no
    C5 C6 . . 1.382(4) no
    C8 C9 . . 1.351(3) no
    C9 C10 . . 1.409(3) no
    C9 C12 . . 1.486(4) no
    C10 C11 . . 1.500(4) no
    C2 H2 . . 0.9300 no
    C3 H3 . . 0.9300 no
    C5 H5 . . 0.9300 no
    C6 H6 . . 0.9300 no
    C7 H7 . . 0.9300 no
    C11 H11A . . 0.9600 no
    C11 H11B . . 0.9600 no
    C11 H11C . . 0.9600 no
    C12 H12A . . 0.9600 no
    C12 H12B . . 0.9600 no
    C12 H12C . . 0.9600 no
loop_
    _geom_contact_atom_site_label_1
    _geom_contact_atom_site_label_2
    _geom_contact_distance
    _geom_contact_site_symmetry_1
    _geom_contact_site_symmetry_2
    _geom_contact_publ_flag
    Br1 C11 3.595(3) . 1_466 no
    Br1 C7 3.687(2) . 2_576 no
    O1 C3 3.355(3) . 1_655 no
    O1 H3 2.6900 . 1_655 no
    O1 H7 2.3400 . . no
    N1 C2 3.426(3) . 2_566 no
    N1 H2 2.6000 . . no
    N1 H12A 2.7600 . . no
    N1 H12C 2.7100 . 2_565 no
    N2 H2 2.7400 . 1_655 no
    N2 H11B 2.9100 . 2_665 no
    C2 N1 3.426(3) . 2_566 no
    C2 C7 3.481(3) . 2_566 no
    C3 O1 3.355(3) . 1_455 no
    C3 C8 3.512(3) . 2_566 no
    C4 C6 3.553(3) . 2_576 no
    C6 C4 3.553(3) . 2_576 no
    C7 Br1 3.687(2) . 2_576 no
    C7 C2 3.481(3) . 2_566 no
    C8 C3 3.512(3) . 2_566 no
    C11 Br1 3.595(3) . 1_644 no
    H2 N1 2.6000 . . no
    H2 N2 2.7400 . 1_455 no
    H3 O1 2.6900 . 1_455 no
    H6 H7 2.4200 . . no
    H7 O1 2.3400 . . no
    H7 H6 2.4200 . . no
    H11B N2 2.9100 . 2_665 no
    H12A N1 2.7600 . . no
    H12C N1 2.7100 . 2_565 no
loop_
    _geom_angle_atom_site_label_1
    _geom_angle_atom_site_label_2
    _geom_angle_atom_site_label_3
    _geom_angle_site_symmetry_1
    _geom_angle_site_symmetry_2
    _geom_angle_site_symmetry_3
    _geom_angle
    _geom_angle_publ_flag
    N2 O1 C8 . . . 107.76(18) no
    C7 N1 C8 . . . 119.9(2) no
    O1 N2 C10 . . . 105.0(2) no
    C2 C1 C6 . . . 118.9(2) no
    C2 C1 C7 . . . 122.08(18) no
    C6 C1 C7 . . . 119.0(2) no
    C1 C2 C3 . . . 120.6(2) no
    C2 C3 C4 . . . 118.8(2) no
    Br1 C4 C3 . . . 119.17(18) no
    Br1 C4 C5 . . . 119.02(19) no
    C3 C4 C5 . . . 121.8(2) no
    C4 C5 C6 . . . 119.2(2) no
    C1 C6 C5 . . . 120.6(2) no
    N1 C7 C1 . . . 122.0(2) no
    O1 C8 N1 . . . 120.5(2) no
    O1 C8 C9 . . . 110.4(2) no
    N1 C8 C9 . . . 129.2(2) no
    C8 C9 C10 . . . 103.9(2) no
    C8 C9 C12 . . . 127.6(2) no
    C10 C9 C12 . . . 128.5(2) no
    N2 C10 C9 . . . 113.0(2) no
    N2 C10 C11 . . . 118.9(2) no
    C9 C10 C11 . . . 128.1(2) no
    C1 C2 H2 . . . 120.00 no
    C3 C2 H2 . . . 120.00 no
    C2 C3 H3 . . . 121.00 no
    C4 C3 H3 . . . 121.00 no
    C4 C5 H5 . . . 120.00 no
    C6 C5 H5 . . . 120.00 no
    C1 C6 H6 . . . 120.00 no
    C5 C6 H6 . . . 120.00 no
    N1 C7 H7 . . . 119.00 no
    C1 C7 H7 . . . 119.00 no
    C10 C11 H11A . . . 109.00 no
    C10 C11 H11B . . . 109.00 no
    C10 C11 H11C . . . 109.00 no
    H11A C11 H11B . . . 109.00 no
    H11A C11 H11C . . . 109.00 no
    H11B C11 H11C . . . 109.00 no
    C9 C12 H12A . . . 109.00 no
    C9 C12 H12B . . . 109.00 no
    C9 C12 H12C . . . 109.00 no
    H12A C12 H12B . . . 110.00 no
    H12A C12 H12C . . . 109.00 no
    H12B C12 H12C . . . 109.00 no
loop_
    _geom_torsion_atom_site_label_1
    _geom_torsion_atom_site_label_2
    _geom_torsion_atom_site_label_3
    _geom_torsion_atom_site_label_4
    _geom_torsion_site_symmetry_1
    _geom_torsion_site_symmetry_2
    _geom_torsion_site_symmetry_3
    _geom_torsion_site_symmetry_4
    _geom_torsion
    _geom_torsion_publ_flag
    C8 O1 N2 C10 . . . . -0.1(3) no
    N2 O1 C8 C9 . . . . 0.1(2) no
    N2 O1 C8 N1 . . . . -178.1(2) no
    C7 N1 C8 C9 . . . . 177.3(2) no
    C8 N1 C7 C1 . . . . 177.18(18) no
    C7 N1 C8 O1 . . . . -4.8(3) no
    O1 N2 C10 C9 . . . . 0.1(3) no
    O1 N2 C10 C11 . . . . 179.6(2) no
    C2 C1 C6 C5 . . . . -1.2(3) no
    C6 C1 C2 C3 . . . . 0.4(3) no
    C7 C1 C2 C3 . . . . -178.4(2) no
    C7 C1 C6 C5 . . . . 177.6(2) no
    C2 C1 C7 N1 . . . . 5.0(3) no
    C6 C1 C7 N1 . . . . -173.7(2) no
    C1 C2 C3 C4 . . . . 0.3(4) no
    C2 C3 C4 Br1 . . . . 179.81(18) no
    C2 C3 C4 C5 . . . . -0.3(4) no
    Br1 C4 C5 C6 . . . . 179.42(19) no
    C3 C4 C5 C6 . . . . -0.5(4) no
    C4 C5 C6 C1 . . . . 1.2(4) no
    O1 C8 C9 C10 . . . . 0.0(3) no
    N1 C8 C9 C12 . . . . -2.8(4) no
    O1 C8 C9 C12 . . . . 179.1(2) no
    N1 C8 C9 C10 . . . . 178.0(2) no
    C8 C9 C10 N2 . . . . -0.1(3) no
    C12 C9 C10 C11 . . . . 1.4(4) no
    C8 C9 C10 C11 . . . . -179.5(3) no
    C12 C9 C10 N2 . . . . -179.2(2) no
loop_
    _geom_hbond_atom_site_label_D
    _geom_hbond_atom_site_label_H
    _geom_hbond_atom_site_label_A
    _geom_hbond_site_symmetry_A
    _geom_hbond_distance_DH
    _geom_hbond_distance_HA
    _geom_hbond_distance_DA
    _geom_hbond_angle_DHA
    _geom_hbond_publ_flag
    C7 H7 O1 . 0.9300 2.3400 2.702(3) 103.00 yes
