# Supplementary material for: N-(4-Bromo­benzyl­idene)-3,4-dimethyl­isoxazol-5-amine
Source: Acta Crystallogr Sect E Struct Rep Online. 2010 Jul 21;66(Pt 8):o2077. doi: 10.1107/S1600536810027893 (PMC3007294; doi:10.1107/S1600536810027893)
Supplement: Supplementary file 2 [file e-66-o2077-Isup2.hkl]

#
# h,k,l, Fc-squared, Fo-squared, sigma(Fo-squared) and status flag
#
data_I
_shelx_title ' ASR4_0m in P-1'
_shelx_refln_list_code          4
_shelx_F_calc_maximum       81.61
_exptl_crystal_F_000       280.00
_reflns_d_resolution_high  0.8332
 
loop_
 _symmetry_equiv_pos_as_xyz
 'x, y, z'
 '-x, -y, -z'
 
_cell_length_a     7.6406
_cell_length_b     8.8709
_cell_length_c     9.1052
_cell_angle_alpha  97.024
_cell_angle_beta  102.961
_cell_angle_gamma  92.786
 
_shelx_F_squared_multiplier     1.000
 
loop_
 _refln_index_h
 _refln_index_k
 _refln_index_l
 _refln_F_squared_calc
 _refln_F_squared_meas
 _refln_F_squared_sigma
 _refln_observed_status
   1   0   0      164.79      164.16      3.02 o
   2   0   0      379.12      366.55      6.68 o
   3   0   0      101.47       88.40      4.41 o
  -4   1   0      239.24      275.33      8.95 o
  -3   1   0     3200.14     3042.92     71.82 o
  -2   1   0     1137.16     1156.12     12.98 o
  -1   1   0      271.78      274.17      2.23 o
   0   1   0      202.90      180.36      5.23 o
   1   1   0       83.31       81.06      0.83 o
   2   1   0      948.45      948.63      8.62 o
   3   1   0     3028.95     3264.00     49.75 o
   4   1   0       69.62       69.09      3.15 o
  -8   2   0       65.33       61.19      7.83 o
  -4   2   0      363.40      341.14      6.32 o
  -3   2   0     1452.48     1463.28     18.76 o
  -2   2   0      686.03      696.26      5.06 o
  -1   2   0     2367.11     2403.57     15.52 o
   0   2   0     2181.85     2197.70     15.70 o
   1   2   0     1296.48     1320.26      9.76 o
   2   2   0     1110.91     1131.09      7.66 o
   3   2   0     1297.31     1270.88     12.68 o
   4   2   0      162.83      179.41      4.51 o
   5   2   0       95.74       85.81      2.18 o
   6   2   0      165.08      154.55      4.05 o
   7   2   0        5.41        2.38      2.55 o
   8   2   0       13.77       20.42      5.49 o
  -8   3   0       23.44       25.81      7.34 o
  -7   3   0       97.94       88.54      7.69 o
  -6   3   0      196.17      199.67      5.38 o
  -5   3   0      199.74      203.24      3.28 o
  -4   3   0       52.29       52.24      1.40 o
  -3   3   0     1406.31     1358.43     10.92 o
  -2   3   0      335.02      325.48      2.62 o
  -1   3   0      505.71      500.33      3.49 o
   0   3   0     2117.77     2060.51     14.09 o
   1   3   0       88.63       85.88      1.38 o
   2   3   0      519.35      504.85      4.29 o
   3   3   0     1927.28     1897.68     17.14 o
   4   3   0       91.07       87.25      2.48 o
   5   3   0       92.68       95.14      2.68 o
   6   3   0       13.51       19.31      2.10 o
   7   3   0        3.60       -1.67      2.77 o
   8   3   0       42.24       32.10      4.76 o
  -8   4   0       16.90       16.53      2.56 o
  -7   4   0       17.20       12.26      2.26 o
  -6   4   0       14.16       12.46      1.74 o
  -5   4   0      604.28      612.39      6.87 o
  -4   4   0      337.89      336.52      3.28 o
  -3   4   0     2772.09     2859.43     22.68 o
  -2   4   0       22.12       26.66      0.78 o
  -1   4   0      644.42      630.52      4.87 o
   0   4   0     1872.43     1879.34     14.45 o
   1   4   0      541.08      537.47      5.08 o
   2   4   0      486.63      476.53      4.57 o
   3   4   0       64.08       66.07      1.57 o
   4   4   0       79.57       80.37      2.10 o
   5   4   0      174.39      174.65      2.88 o
   6   4   0      117.50      117.33      4.02 o
   7   4   0        0.17       -1.68      4.48 o
  -8   5   0       13.01       13.41      3.63 o
  -7   5   0       37.16       35.34      4.77 o
  -6   5   0      230.63      233.08      8.59 o
  -5   5   0       88.78       82.64      2.41 o
  -4   5   0       30.26       29.41      1.26 o
  -3   5   0      214.95      206.21      2.36 o
  -2   5   0      350.22      366.93      3.20 o
  -1   5   0     1117.74     1127.76      8.91 o
   0   5   0      312.56      288.19      3.10 o
   1   5   0      115.58      112.59      1.97 o
   2   5   0      886.23      912.63      7.81 o
   3   5   0      647.08      649.39      6.69 o
   4   5   0        6.37        5.42      1.70 o
   5   5   0        8.47       12.20      2.21 o
   6   5   0       11.33        7.71      2.52 o
   7   5   0        0.50       -1.26      5.04 o
  -7   6   0        3.25        3.89      3.62 o
  -6   6   0       55.05       60.31      3.67 o
  -5   6   0        9.04       13.40      1.65 o
  -4   6   0      303.08      297.53      3.66 o
  -3   6   0      507.20      499.71      4.50 o
  -2   6   0      239.43      242.60      2.78 o
  -1   6   0      337.82      338.26      3.79 o
   0   6   0      615.02      626.59      5.76 o
   1   6   0       52.30       50.49      1.48 o
   2   6   0      261.16      271.84      3.34 o
   3   6   0      117.25      119.39      4.27 o
   4   6   0        6.38        5.11      2.30 o
   5   6   0      126.82      137.96      4.31 o
   6   6   0        3.31        1.24      2.98 o
  -7   7   0       22.55       17.42      4.90 o
  -6   7   0      136.22      144.72      6.29 o
  -5   7   0       52.63       52.45      2.38 o
  -4   7   0      136.56      136.83      2.94 o
  -3   7   0      283.75      293.49      3.65 o
  -2   7   0        2.97        1.85      1.39 o
  -1   7   0      157.18      161.97      2.99 o
   0   7   0      165.44      165.23      2.83 o
   1   7   0       69.40       65.73      1.94 o
   2   7   0       38.38       43.00      1.73 o
   3   7   0       38.55       37.41      2.28 o
   4   7   0      112.01      104.68      6.20 o
   5   7   0      137.26      140.74      5.60 o
   6   7   0        2.12        5.16      3.50 o
  -6   8   0       52.56       50.77      5.42 o
  -5   8   0       26.62       22.75      2.50 o
  -4   8   0       13.14       12.73      2.62 o
  -3   8   0      158.04      164.47      3.97 o
  -2   8   0       18.90       15.71      2.24 o
  -1   8   0      385.30      393.95      7.73 o
   0   8   0      171.59      176.52      4.07 o
   1   8   0        0.58       -2.68      1.79 o
   2   8   0      153.89      160.11      5.45 o
   3   8   0       21.72       22.42      6.03 o
   4   8   0       20.21       23.87      3.68 o
   5   8   0        2.56       -1.06      3.77 o
  -5   9   0        9.13        4.46      2.74 o
  -4   9   0       45.83       42.00      2.89 o
  -3   9   0       16.44       13.01      2.97 o
  -2   9   0       51.70       50.22      3.20 o
  -1   9   0      125.50      125.72      4.94 o
   0   9   0       74.69       67.20      5.24 o
   1   9   0        0.18       -1.83      4.27 o
   2   9   0       12.08       30.14     14.09 o
   3   9   0       10.77       10.43      4.87 o
   4   9   0        0.03       -1.47      4.96 o
  -3  10   0      108.73      102.62      4.85 o
  -2  10   0        3.04        2.30      4.60 o
  -1  10   0       16.16       22.42      4.88 o
   0  10   0       25.97       23.14      5.08 o
   1  10   0        4.66        0.97      5.01 o
   2  10   0       39.03       34.94      5.59 o
  -2 -10   1        1.57       -2.76      5.07 o
  -1 -10   1       54.37       51.54      5.38 o
   0 -10   1       49.44       45.18      5.24 o
   1 -10   1       20.71       23.90      5.66 o
   2 -10   1       43.51       38.47      4.00 o
   3 -10   1       11.38        7.38      3.84 o
  -4  -9   1        9.47       11.34      3.97 o
  -3  -9   1        1.86        4.61      3.61 o
  -2  -9   1        5.51        6.61      6.08 o
  -1  -9   1       28.82       28.61      4.49 o
   0  -9   1       45.20       48.56      5.63 o
   1  -9   1        3.49        4.22      2.71 o
   2  -9   1       73.43       71.68      3.33 o
   3  -9   1       15.09       14.92      2.98 o
   4  -9   1       43.05       48.88      3.04 o
   5  -9   1       52.60       49.50      3.05 o
  -5  -8   1        0.41        4.84      3.65 o
  -4  -8   1        5.15        7.63      3.43 o
  -3  -8   1       74.16       78.63      3.85 o
  -2  -8   1       35.96       31.01      3.17 o
  -1  -8   1      143.70      154.22      3.28 o
   0  -8   1       60.19       57.83      2.26 o
   1  -8   1       96.66       93.18      2.83 o
   2  -8   1      333.32      336.77      6.61 o
   3  -8   1       90.07       87.95      4.09 o
   4  -8   1        7.08       11.95      2.36 o
   5  -8   1       14.95       10.47      2.44 o
   6  -8   1        1.60        0.61      3.09 o
  -6  -7   1        2.19        0.72      3.32 o
  -5  -7   1        0.44       -4.64      3.12 o
  -4  -7   1      264.98      282.47      7.21 o
  -3  -7   1       44.53       47.05      2.96 o
  -2  -7   1       31.28       27.08      1.78 o
  -1  -7   1       64.27       63.95      1.83 o
   0  -7   1      242.29      247.49      3.05 o
   1  -7   1       24.39       24.14      1.85 o
   2  -7   1      152.31      160.13      2.76 o
   3  -7   1        1.17        0.27      1.39 o
   4  -7   1       92.88       94.10      2.54 o
   5  -7   1      192.24      200.98      4.45 o
   6  -7   1       23.08       14.42      4.76 o
  -7  -6   1       18.68       20.63      5.73 o
  -6  -6   1       27.98       29.35      3.08 o
  -5  -6   1       48.57       46.51      2.78 o
  -4  -6   1      138.33      146.99      4.33 o
  -3  -6   1       36.09       36.58      1.59 o
  -2  -6   1      102.12      101.80      2.37 o
  -1  -6   1      753.56      772.77      6.41 o
   0  -6   1       76.34       73.02      1.49 o
   1  -6   1       67.12       67.55      1.71 o
   2  -6   1     1060.70     1068.65      9.02 o
   3  -6   1       74.05       68.23      1.62 o
   4  -6   1      236.70      241.24      3.29 o
   5  -6   1       25.42       24.08      1.97 o
   6  -6   1       14.38       10.05      2.88 o
   7  -6   1       33.50       35.24      4.16 o
  -7  -5   1        3.23        9.09      4.97 o
  -6  -5   1        4.07        7.32      2.62 o
  -5  -5   1       15.82       12.04      1.78 o
  -4  -5   1      319.54      324.01      4.85 o
  -3  -5   1      240.24      236.79      3.32 o
  -2  -5   1       28.86       22.32      1.10 o
  -1  -5   1     1069.73     1055.08      8.28 o
   0  -5   1      220.42      206.26      2.91 o
   1  -5   1      408.80      394.70      3.78 o
   2  -5   1     1095.11     1074.40      8.40 o
   3  -5   1       22.58       30.42      1.15 o
   4  -5   1      118.32      118.27      2.24 o
   5  -5   1      189.49      193.64      3.64 o
   6  -5   1       31.19       26.35      2.21 o
   7  -5   1       11.81       13.51      2.81 o
  -8  -4   1        0.76        2.10      4.62 o
  -7  -4   1       50.25       54.47      3.49 o
  -6  -4   1       50.63       53.31      2.61 o
  -5  -4   1       22.20       20.11      1.33 o
  -4  -4   1      256.39      264.20      3.31 o
  -3  -4   1      260.90      261.47      2.93 o
  -2  -4   1      105.72       99.03      1.57 o
  -1  -4   1     1835.04     1834.14     14.65 o
   0  -4   1      287.90      271.24      3.32 o
   1  -4   1      242.76      229.88      2.40 o
   2  -4   1     1315.47     1324.21      9.61 o
   3  -4   1      245.69      233.41      2.72 o
   4  -4   1      377.20      391.66      4.30 o
   5  -4   1      579.81      591.17      8.28 o
   6  -4   1      301.78      285.44      4.60 o
   7  -4   1       50.05       50.60      2.73 o
   8  -4   1        5.29        2.96      3.47 o
  -8  -3   1        0.19        1.11      2.87 o
  -7  -3   1      135.98      125.69      7.97 o
  -6  -3   1       72.35       68.62      2.54 o
  -5  -3   1       26.74       30.32      1.51 o
  -4  -3   1     1219.22     1252.00     11.44 o
  -3  -3   1       67.01       55.27      1.39 o
  -2  -3   1      171.21      176.87      1.68 o
  -1  -3   1      767.22      756.54      5.84 o
   0  -3   1      207.79      213.57      1.88 o
   1  -3   1      570.06      587.09      4.64 o
   2  -3   1     1862.21     1862.52     13.80 o
   3  -3   1      139.03      154.88      2.50 o
   4  -3   1      319.75      310.89      4.02 o
   5  -3   1      351.81      343.90      6.95 o
   6  -3   1       36.50       34.60      2.25 o
   7  -3   1       24.24       29.60      2.45 o
   8  -3   1       31.16       34.43      2.83 o
  -6  -2   1       75.32       72.94      4.55 o
  -5  -2   1       18.59       19.37      1.70 o
  -4  -2   1      131.36      108.82      2.15 o
  -3  -2   1      853.48      873.63      7.45 o
  -2  -2   1     1540.31     1510.20     10.10 o
   0  -2   1       20.00       17.23      0.46 o
   1  -2   1     1139.24     1125.70      8.82 o
   2  -2   1      300.18      290.45      2.89 o
   3  -2   1       10.71       12.31      0.83 o
   4  -2   1      598.85      603.87      8.04 o
   5  -2   1      242.34      236.57      3.78 o
   8  -2   1       21.67       23.43      3.64 o
  -5  -1   1      424.64      446.66     13.29 o
  -4  -1   1      952.07      893.67     22.52 o
  -3  -1   1     1171.83     1207.39     13.33 o
  -2  -1   1     1571.22     1590.99     14.29 o
  -1  -1   1      344.82      345.41      2.48 o
   0  -1   1       49.00       58.19      0.76 o
   1  -1   1      150.39      148.41      1.55 o
   2  -1   1     3156.65     3306.15     71.19 o
   3  -1   1       58.98       65.53      2.87 o
  -9   0   1       18.78       17.55      7.41 o
  -8   0   1        1.94        6.71      6.36 o
  -6   0   1      254.32      246.44     10.07 o
  -5   0   1      199.08      189.03      8.18 o
  -4   0   1     1225.28     1219.70     30.00 o
  -3   0   1      260.07      248.82      7.48 o
  -2   0   1      191.74      198.23      4.15 o
   0   0   1     1363.81     1392.72     30.14 o
   6   0   1        5.27        3.85      2.52 o
   7   0   1       61.26       65.25      4.27 o
   8   0   1        2.11       -2.73      3.78 o
  -9   1   1       34.97       45.39      8.18 o
  -8   1   1       38.01       34.48      6.78 o
  -7   1   1      114.97      124.55      9.37 o
  -6   1   1        8.26       13.04      3.21 o
  -5   1   1      236.12      237.20      6.37 o
  -4   1   1     1130.54     1099.68     20.05 o
  -3   1   1       20.23       20.30      1.73 o
  -2   1   1     1598.08     1656.44     17.27 o
  -1   1   1     1754.15     1830.28     25.41 o
   0   1   1     1424.87     1421.11     13.05 o
   1   1   1     1327.84     1304.97     10.98 o
   2   1   1     1279.34     1301.59     13.17 o
   3   1   1      201.97      208.64      4.33 o
   4   1   1      983.63     1028.74     20.60 o
   5   1   1      103.40      117.13      3.26 o
   6   1   1        4.43        2.31      4.65 o
   7   1   1      135.94      125.93      4.65 o
   8   1   1        4.96        7.20      2.92 o
  -9   2   1        1.93        5.73      7.27 o
  -8   2   1        5.84        6.57      6.57 o
  -7   2   1       85.62       79.79      6.92 o
  -6   2   1      936.96      898.28     28.85 o
  -5   2   1      556.27      565.90     11.68 o
  -4   2   1     1657.18     1742.15     20.06 o
  -3   2   1       27.92       36.43      1.12 o
  -2   2   1     2655.95     2778.74     22.31 o
  -1   2   1     1438.65     1452.79      9.94 o
   0   2   1      298.09      292.19      2.81 o
   1   2   1     2688.19     2695.64     21.06 o
   2   2   1      324.24      291.29      2.82 o
   3   2   1       50.42       51.64      1.70 o
   4   2   1      338.45      341.73      4.45 o
   5   2   1      196.27      179.86      7.87 o
   6   2   1       13.56       10.95      2.42 o
   7   2   1       61.73       55.09      5.14 o
   8   2   1        0.28       -3.01      4.41 o
  -8   3   1       14.52        9.58      6.71 o
  -7   3   1       81.17       72.52      7.06 o
  -6   3   1       11.89       10.27      2.03 o
  -5   3   1      347.06      337.19      4.85 o
  -4   3   1      476.15      455.80      4.29 o
  -3   3   1      760.66      814.08      7.22 o
  -2   3   1     2047.28     2119.22     15.22 o
  -1   3   1     2293.78     2380.08     17.10 o
   0   3   1        6.35        7.56      0.78 o
   1   3   1     1831.66     1812.98     16.58 o
   2   3   1      650.98      656.29      5.92 o
   3   3   1      103.85      100.13      1.80 o
   4   3   1      361.61      352.54      4.36 o
   5   3   1       90.13       93.77      3.87 o
   6   3   1        0.58       -3.45      2.69 o
   7   3   1        3.05        4.80      3.13 o
   8   3   1        6.12        7.27      4.97 o
  -8   4   1       32.86       37.34      7.34 o
  -7   4   1      162.10      161.99      3.87 o
  -6   4   1        1.55        2.22      1.48 o
  -5   4   1       63.02       64.70      2.00 o
  -4   4   1      906.98      901.44      8.09 o
  -3   4   1       62.00       68.23      1.38 o
  -2   4   1     1970.69     2026.10     15.49 o
  -1   4   1     1041.21     1014.06      8.54 o
   0   4   1       12.24       17.43      0.89 o
   1   4   1     1570.38     1536.79     23.49 o
   2   4   1      554.27      555.55      5.28 o
   3   4   1        1.25       -0.49      1.18 o
   4   4   1      332.92      336.40      4.10 o
   5   4   1       13.13       14.01      1.74 o
   6   4   1       20.03       16.45      2.49 o
   7   4   1       29.81       24.69      5.18 o
  -8   5   1       10.82       12.92      5.00 o
  -7   5   1      173.46      171.15      4.48 o
  -6   5   1        0.92       -2.66      1.77 o
  -5   5   1      424.16      402.11      4.73 o
  -4   5   1      704.80      705.52      7.29 o
  -3   5   1      118.32      122.20      1.93 o
  -2   5   1      367.06      355.72      3.65 o
  -1   5   1      247.74      236.87      2.80 o
   0   5   1      223.60      242.83      2.82 o
   1   5   1      178.81      157.12      2.21 o
   2   5   1      199.47      200.77      4.40 o
   3   5   1        6.30        5.22      1.45 o
   4   5   1      593.45      601.45      7.14 o
   5   5   1       11.91       13.38      2.03 o
   6   5   1        1.27       -1.61      3.14 o
   7   5   1        0.44        3.71      5.38 o
  -7   6   1      109.16      104.28      5.16 o
  -6   6   1       59.20       58.95      2.64 o
  -5   6   1       31.31       30.80      1.85 o
  -4   6   1      147.92      152.18      2.76 o
  -3   6   1       46.94       45.92      1.46 o
  -2   6   1     1147.08     1145.74      9.73 o
  -1   6   1      785.62      803.79      7.22 o
   0   6   1        2.78        3.01      1.24 o
   1   6   1      347.68      361.72      3.72 o
   2   6   1      298.36      296.43      4.38 o
   3   6   1       95.33      100.89      2.77 o
   4   6   1       20.22       22.41      2.49 o
   5   6   1        0.77        4.65      3.02 o
   6   6   1        6.13        8.57      3.80 o
  -7   7   1       50.06       45.23      4.53 o
  -6   7   1       15.50       14.15      2.87 o
  -5   7   1      183.84      187.47      4.12 o
  -4   7   1      339.29      356.23      4.79 o
  -3   7   1        4.97        5.89      1.40 o
  -2   7   1      221.61      222.47      3.14 o
  -1   7   1      156.25      143.23      3.49 o
   0   7   1       48.38       51.14      1.76 o
   1   7   1      135.20      147.92      3.43 o
   2   7   1        7.52        5.86      1.75 o
   3   7   1        1.16        1.67      2.92 o
   4   7   1       23.97       24.66      3.43 o
   5   7   1       76.64       63.84      3.99 o
  -6   8   1        2.89        2.56      4.10 o
  -5   8   1       38.97       38.36      3.05 o
  -4   8   1      207.84      218.70      4.04 o
  -3   8   1        9.64        6.16      1.93 o
  -2   8   1      191.70      199.03      4.20 o
  -1   8   1      197.90      203.96      4.72 o
   0   8   1       32.72       34.97      2.41 o
   1   8   1      210.07      229.16      8.67 o
   2   8   1        5.59        2.41      3.16 o
   3   8   1       32.90       31.80      3.65 o
   4   8   1       16.23       16.86      3.81 o
  -5   9   1       95.32       88.73      3.86 o
  -4   9   1        5.18        2.48      2.67 o
  -3   9   1        5.77        4.27      2.98 o
  -2   9   1        5.58        2.74      3.26 o
  -1   9   1      143.09      136.96      8.29 o
   0   9   1       19.47       20.83      4.60 o
   1   9   1      141.45      151.85      7.00 o
   2   9   1       29.17       28.38      7.17 o
   3   9   1        1.71        2.31      4.95 o
  -3  10   1       17.63       14.85      3.92 o
  -2  10   1      147.17      145.68      7.00 o
  -1  10   1       18.17       24.26      4.99 o
   0  10   1        5.22        6.21      4.87 o
   1  10   1        0.97       -2.79      4.89 o
  -2 -10   2       42.95       35.26      5.34 o
  -1 -10   2        6.47        5.20      4.83 o
   0 -10   2       14.65        7.71      4.73 o
   1 -10   2      119.06      100.48      9.48 o
   2 -10   2        1.41       -2.81      3.58 o
   3 -10   2       11.02        9.26      3.84 o
  -4  -9   2       10.61       11.31      3.88 o
  -3  -9   2        3.86        2.06      3.57 o
  -2  -9   2        6.90        7.67      3.42 o
  -1  -9   2       56.10       50.47      4.93 o
   0  -9   2        6.46        1.76      4.02 o
   1  -9   2       39.23       40.45      2.96 o
   2  -9   2        8.89        5.09      3.17 o
   3  -9   2       39.08       39.94      3.23 o
   4  -9   2       59.96       55.98      3.44 o
  -5  -8   2       56.32       49.18      4.02 o
  -4  -8   2       10.18        9.83      3.40 o
  -3  -8   2       16.79       14.67      3.26 o
  -2  -8   2      104.36      110.06      4.44 o
  -1  -8   2        4.99        1.93      1.81 o
   0  -8   2       83.46       80.79      2.45 o
   1  -8   2      176.65      175.88      4.37 o
   2  -8   2        0.10       -1.92      2.17 o
   3  -8   2       72.37       70.52      2.77 o
   4  -8   2       79.38       80.21      2.92 o
   5  -8   2        3.02        1.30      2.73 o
  -6  -7   2        1.49        3.48      3.23 o
  -5  -7   2        8.52        1.83      3.12 o
  -4  -7   2       50.48       49.12      2.85 o
  -3  -7   2       96.29       94.08      2.47 o
  -2  -7   2      381.81      394.92      4.60 o
  -1  -7   2        5.17        2.69      1.51 o
   0  -7   2       47.01       40.22      1.49 o
   1  -7   2      479.82      486.54      5.22 o
   2  -7   2       25.03       26.82      1.55 o
   3  -7   2       27.11       31.31      1.68 o
   4  -7   2       37.50       34.48      2.06 o
   5  -7   2        1.55       -2.82      2.41 o
   6  -7   2       33.78       33.01      4.40 o
  -7  -6   2        4.46       11.40      5.52 o
  -6  -6   2       31.08       30.82      2.94 o
  -5  -6   2       72.74       77.60      2.85 o
  -4  -6   2      103.63      104.83      2.93 o
  -3  -6   2        3.40        3.73      1.41 o
  -2  -6   2      415.20      420.40      4.51 o
  -1  -6   2        1.61       -1.78      1.19 o
   0  -6   2      247.82      244.28      3.08 o
   1  -6   2      380.12      377.11      3.88 o
   2  -6   2      137.77      137.72      2.42 o
   3  -6   2      545.42      568.13      5.32 o
   4  -6   2      278.74      286.41      4.25 o
   5  -6   2      137.74      141.71      3.39 o
   6  -6   2        5.91        7.12      2.24 o
   7  -6   2        9.44        6.07      4.11 o
  -7  -5   2        1.89        5.24      4.62 o
  -6  -5   2        1.76       -0.52      2.49 o
  -5  -5   2      146.03      151.04      3.24 o
  -4  -5   2        1.99       -1.60      1.42 o
  -3  -5   2      385.35      388.71      3.84 o
  -2  -5   2      333.42      333.96      3.64 o
  -1  -5   2      120.72      111.09      1.93 o
   0  -5   2      486.29      491.15      4.50 o
   1  -5   2      462.20      464.14      4.30 o
   2  -5   2       18.88       17.45      0.98 o
   3  -5   2      379.96      378.22      3.78 o
   4  -5   2      126.24      130.60      2.67 o
   5  -5   2        1.49        2.11      1.53 o
   6  -5   2       22.13       28.09      2.39 o
   7  -5   2       68.73       68.75      4.46 o
  -8  -4   2       18.47       18.95      4.62 o
  -7  -4   2       20.25       18.89      3.04 o
  -6  -4   2       40.70       42.74      2.73 o
  -5  -4   2       76.16       75.89      2.50 o
  -4  -4   2      318.10      338.19      3.87 o
  -3  -4   2      440.44      444.96      3.82 o
  -2  -4   2     1454.71     1473.98     11.12 o
  -1  -4   2       10.23       10.97      0.98 o
   0  -4   2      893.48      866.27      7.23 o
   1  -4   2     1227.54     1228.55      9.98 o
   2  -4   2        0.05        0.79      0.81 o
   3  -4   2      382.73      382.16      4.12 o
   4  -4   2      311.87      303.95      4.35 o
   5  -4   2       19.90       19.86      1.84 o
   6  -4   2      206.90      213.96     10.94 o
   7  -4   2        9.34        8.08      2.99 o
   8  -4   2       14.31        7.47      3.97 o
  -8  -3   2        5.79        4.36      2.65 o
  -7  -3   2       33.21       30.94      3.95 o
  -6  -3   2      183.42      181.90      3.75 o
  -5  -3   2      335.73      322.88      4.07 o
  -4  -3   2       83.58       74.48      2.19 o
  -3  -3   2     1430.83     1411.95     11.88 o
  -2  -3   2     1063.40     1002.06      7.20 o
  -1  -3   2       30.76       20.96      0.72 o
   0  -3   2       12.59       12.35      0.71 o
   1  -3   2      236.83      217.03      2.31 o
   2  -3   2       65.77       71.85      1.53 o
   3  -3   2     1027.48     1043.30     11.84 o
   4  -3   2      382.23      404.64      5.16 o
   5  -3   2        4.74        1.21      1.65 o
   6  -3   2      152.11      156.62      7.80 o
   7  -3   2       60.30       55.94      5.87 o
   8  -3   2        1.06       -3.92      4.13 o
  -8  -2   2       41.85       55.81      6.85 o
  -7  -2   2       78.78       72.94      6.36 o
  -6  -2   2       40.57       50.18      5.38 o
  -5  -2   2      576.58      575.54      8.10 o
  -4  -2   2       60.84       58.98      2.22 o
  -3  -2   2       20.43       16.44      0.78 o
  -2  -2   2      888.99      868.31      5.90 o
  -1  -2   2      752.02      744.22      5.62 o
   1  -2   2     1703.53     1617.51     21.56 o
   2  -2   2       26.92       32.05      0.84 o
   3  -2   2       72.84       58.97      1.71 o
   4  -2   2       89.93       89.49      2.08 o
   5  -2   2       54.75       56.36      2.03 o
   6  -2   2       56.56       62.09      2.87 o
   7  -2   2        0.59       -1.69      2.54 o
   8  -2   2        4.69        2.52      4.06 o
  -9  -1   2        5.89        8.46      7.06 o
  -8  -1   2       46.21       50.21      6.85 o
  -7  -1   2       10.70       10.51      3.76 o
  -6  -1   2      284.90      279.50      7.69 o
  -5  -1   2      360.64      363.23     11.78 o
  -4  -1   2        1.95       -1.14      1.08 o
  -3  -1   2     2109.31     2112.02     19.18 o
  -2  -1   2     1684.96     1714.16     12.80 o
  -1  -1   2     2086.86     2193.11     18.23 o
   0  -1   2      397.01      388.47      3.75 o
   1  -1   2      368.68      371.32      3.63 o
   2  -1   2       37.21       33.13      0.95 o
   3  -1   2     1882.90     1906.24     24.59 o
   4  -1   2      355.34      353.96      5.17 o
   5  -1   2       53.80       50.88      2.32 o
   6  -1   2      241.28      242.41      5.98 o
   7  -1   2        2.17        5.11      2.67 o
   8  -1   2        0.47        5.01      3.50 o
  -9   0   2        2.88        2.66      6.85 o
  -8   0   2       99.37      113.36      8.25 o
  -7   0   2      441.13      430.40     10.58 o
  -6   0   2      370.02      376.99      9.20 o
  -5   0   2      677.84      727.07     14.20 o
  -4   0   2       25.25       22.87      5.94 o
  -3   0   2     1591.71     1666.65     22.85 o
  -2   0   2     1985.65     2041.66     28.40 o
  -1   0   2      731.14      731.34      6.36 o
   0   0   2     1625.45     1635.08     14.89 o
   1   0   2     2816.04     2778.67     32.27 o
   2   0   2       75.84       82.43      1.45 o
   3   0   2      927.07      901.72     11.93 o
   4   0   2        1.91        2.45      1.04 o
   5   0   2       18.59       12.79      2.83 o
   6   0   2      166.93      183.99     12.27 o
   7   0   2        0.11        3.09      2.72 o
   8   0   2        1.26       -4.06      4.34 o
  -9   1   2        2.62        2.38      6.99 o
  -8   1   2       60.05       63.83      5.17 o
  -7   1   2       17.96       14.98      4.23 o
  -6   1   2      319.28      324.17      8.41 o
  -5   1   2      719.14      724.50     14.24 o
  -4   1   2      112.56      128.08      4.47 o
  -3   1   2     1356.47     1417.76     17.31 o
  -2   1   2     2473.76     2549.11     26.41 o
  -1   1   2       10.11        7.65      0.48 o
   0   1   2     2262.23     2220.78     20.16 o
   1   1   2       18.78       20.62      0.80 o
   2   1   2      111.17       93.35      1.91 o
   3   1   2     2369.20     2358.98     26.78 o
   4   1   2      325.40      325.04      4.49 o
   5   1   2        1.61        3.29      2.08 o
   6   1   2        6.98       11.26      3.92 o
   7   1   2       20.56       17.21      2.94 o
   8   1   2       15.67        7.06      4.76 o
  -9   2   2       29.86       34.06      7.62 o
  -8   2   2      109.62      121.83      6.69 o
  -7   2   2        0.79       -2.69      3.73 o
  -6   2   2        4.03       -2.48      3.12 o
  -5   2   2     1364.16     1355.33     24.91 o
  -4   2   2       12.92       20.11      2.00 o
  -3   2   2     4841.85     5328.91     73.92 o
  -2   2   2      204.61      176.45      1.81 o
  -1   2   2       69.89       67.92      1.12 o
   0   2   2     3880.92     4043.13     46.79 o
   1   2   2     1933.43     1909.33     19.13 o
   2   2   2       30.20       20.90      0.93 o
   3   2   2      125.19      110.46      2.45 o
   4   2   2       12.30       11.91      1.41 o
   5   2   2      129.45      126.14      2.93 o
   6   2   2      142.74      141.09      8.50 o
   7   2   2       13.56       15.49      3.31 o
   8   2   2        6.56        5.52      5.04 o
  -8   3   2       80.93       76.69      5.49 o
  -7   3   2       14.11       14.30      4.03 o
  -6   3   2      462.45      459.38      9.87 o
  -5   3   2      692.81      681.53     10.38 o
  -4   3   2      110.91      116.44      2.46 o
  -3   3   2      309.88      256.78      2.84 o
  -2   3   2     1029.03     1023.70      8.03 o
  -1   3   2      957.60     1012.99     11.63 o
   0   3   2      401.47      371.75      4.38 o
   1   3   2     1009.43     1011.23     11.81 o
   2   3   2      594.88      622.80      6.26 o
   3   3   2     1211.20     1200.64     13.98 o
   4   3   2       49.13       50.82      1.99 o
   5   3   2        2.15        3.06      2.07 o
   6   3   2       11.62       10.36      3.14 o
   7   3   2        0.06       -7.20      4.83 o
  -8   4   2      108.00      112.42      6.85 o
  -7   4   2       22.57       30.18      4.43 o
  -6   4   2       80.87       80.21      2.35 o
  -5   4   2      145.10      142.62      2.48 o
  -4   4   2      360.43      356.20      4.13 o
  -3   4   2     1265.25     1269.52     11.37 o
  -2   4   2     2051.21     2110.02     16.22 o
  -1   4   2       65.24       55.45      1.48 o
   0   4   2     1095.94     1068.31      9.00 o
   1   4   2      788.81      811.61      8.01 o
   2   4   2      167.49      164.61      2.74 o
   3   4   2      199.77      199.17      3.79 o
   4   4   2        0.53       -3.44      2.29 o
   5   4   2      105.17      105.44      7.80 o
   6   4   2       32.94       37.59      3.34 o
   7   4   2        0.32        1.89      5.38 o
  -8   5   2       57.82       58.54      3.28 o
  -7   5   2       11.16       10.98      2.32 o
  -6   5   2      355.72      357.53      5.01 o
  -5   5   2      549.74      550.76      6.05 o
  -4   5   2       37.96       40.41      1.49 o
  -3   5   2      573.83      563.82      5.96 o
  -2   5   2      214.56      213.47      2.98 o
  -1   5   2      114.55      117.26      2.26 o
   0   5   2      619.00      615.89      5.31 o
   1   5   2       15.89       18.61      1.36 o
   2   5   2       20.16       21.29      1.65 o
   3   5   2       87.57       91.69      2.47 o
   4   5   2      434.34      420.25      9.23 o
   5   5   2      116.73      114.83      9.38 o
   6   5   2       10.49       13.01      3.66 o
  -7   6   2        0.02        0.72      4.14 o
  -6   6   2      140.42      144.77      3.30 o
  -5   6   2      228.50      235.70      3.80 o
  -4   6   2        0.87        0.19      1.64 o
  -3   6   2      626.84      627.82      6.28 o
  -2   6   2      395.25      394.92      4.46 o
  -1   6   2      375.73      377.84      5.03 o
   0   6   2      555.26      557.14      6.48 o
   1   6   2       96.01       87.63      2.17 o
   2   6   2      214.64      223.60      3.75 o
   3   6   2       61.75       62.64      2.32 o
   4   6   2        5.38        9.12      3.63 o
   5   6   2        9.78       12.12      3.96 o
   6   6   2        1.15        4.77      4.06 o
  -7   7   2        0.26        5.36      3.59 o
  -6   7   2      194.03      183.02      4.76 o
  -5   7   2        9.79       10.21      2.24 o
  -4   7   2       34.45       39.12      2.36 o
  -3   7   2       38.23       36.52      1.77 o
  -2   7   2      391.42      396.50      4.72 o
  -1   7   2      210.91      213.50      4.94 o
   0   7   2      359.98      372.11      4.60 o
   1   7   2       54.80       45.91      2.19 o
   2   7   2       10.36       11.81      2.59 o
   3   7   2       49.84       47.38      3.56 o
   4   7   2        3.93        2.61      4.13 o
   5   7   2        3.60        2.80      8.25 o
  -6   8   2       81.99       76.71      3.51 o
  -5   8   2       88.28       92.68      3.16 o
  -4   8   2       36.85       34.37      2.61 o
  -3   8   2      468.23      488.42      6.73 o
  -2   8   2       36.06       36.92      3.06 o
  -1   8   2       17.02       16.65      2.72 o
   0   8   2       76.48       80.88      3.31 o
   1   8   2        0.57       -1.71      3.09 o
   2   8   2       62.45       61.94      3.92 o
   3   8   2       17.32       19.82      3.78 o
   4   8   2        0.05       -1.69      4.62 o
  -4   9   2       15.64        8.97      3.76 o
  -3   9   2       65.84       68.11      4.18 o
  -2   9   2        5.17        2.29      3.42 o
  -1   9   2        9.25       15.87      4.46 o
   0   9   2      134.32      124.32     19.37 o
   1   9   2       31.83       24.58      4.99 o
   2   9   2       70.81       72.12      5.78 o
   3   9   2       10.80        7.69      7.41 o
  -2  10   2        5.80       10.42      7.69 o
  -1  10   2       65.18       61.72      5.65 o
   0  10   2       14.29        9.54      7.83 o
  -2 -10   3        0.38       -1.74      5.04 o
  -1 -10   3       19.62       24.38      6.33 o
   0 -10   3       26.24       22.11      7.38 o
   1 -10   3        1.17        0.17      4.67 o
   2 -10   3       38.68       32.62      7.38 o
  -4  -9   3       49.54       49.42      4.24 o
  -3  -9   3       31.98       34.37      3.89 o
  -2  -9   3        0.27        0.58      4.42 o
  -1  -9   3        2.83       -2.94      4.22 o
   0  -9   3       90.71       75.27      5.05 o
   1  -9   3        0.04        0.07      3.09 o
   2  -9   3       12.47       10.71      2.96 o
   3  -9   3        3.96        3.27      3.05 o
   4  -9   3        0.38        0.24      3.08 o
  -5  -8   3       41.34       35.04      3.87 o
  -4  -8   3       18.73       19.77      3.47 o
  -3  -8   3       36.41       35.44      2.90 o
  -2  -8   3        0.84        0.76      2.55 o
  -1  -8   3      108.83      110.62      3.74 o
   0  -8   3       51.09       52.25      2.02 o
   1  -8   3        9.13        8.60      2.23 o
   2  -8   3      192.44      195.27      6.40 o
   3  -8   3       74.73       66.94      3.04 o
   4  -8   3       34.11       31.85      3.04 o
   5  -8   3        1.68       -1.69      2.89 o
  -6  -7   3        5.88        5.35      3.26 o
  -5  -7   3        0.29       -0.05      3.06 o
  -4  -7   3       69.35       64.62      2.98 o
  -3  -7   3      114.23      117.53      4.60 o
  -2  -7   3       18.14       14.95      2.21 o
  -1  -7   3      206.26      207.90      3.30 o
   0  -7   3      147.31      150.57      2.56 o
   1  -7   3        3.63        2.81      1.41 o
   2  -7   3      223.96      223.72      4.26 o
   3  -7   3        6.29        6.75      1.89 o
   4  -7   3        2.20        0.23      2.16 o
   5  -7   3       17.74       19.01      2.76 o
   6  -7   3       32.86       28.05      3.23 o
  -7  -6   3       13.14       18.46      5.52 o
  -6  -6   3       30.75       34.85      3.00 o
  -5  -6   3        5.29        2.22      2.25 o
  -4  -6   3       55.32       55.58      2.39 o
  -3  -6   3      216.25      224.19      3.31 o
  -2  -6   3        1.07       -1.33      1.36 o
  -1  -6   3      403.81      414.35      4.48 o
   0  -6   3      334.64      326.06      3.52 o
   1  -6   3        0.26       -0.84      1.17 o
   2  -6   3      250.19      256.81      4.55 o
   3  -6   3      170.66      173.84      2.96 o
   4  -6   3       18.86       16.03      1.85 o
   5  -6   3      218.63      226.84      4.66 o
   6  -6   3       56.37       48.07      3.68 o
  -7  -5   3       53.31       47.27      5.24 o
  -6  -5   3       78.44       82.48      4.19 o
  -5  -5   3        5.77        4.33      1.71 o
  -4  -5   3      465.23      478.28      4.57 o
  -3  -5   3      191.71      177.80      2.49 o
  -2  -5   3        0.87        1.37      1.00 o
  -1  -5   3       97.49       97.88      1.93 o
   0  -5   3       13.32       13.19      1.01 o
   1  -5   3       20.77       24.88      1.07 o
   2  -5   3      513.84      516.67      5.47 o
   3  -5   3      191.41      198.04      3.04 o
   4  -5   3        5.95        5.74      1.66 o
   5  -5   3      121.14      125.85      3.45 o
   6  -5   3       48.57       49.18      2.68 o
   7  -5   3        0.23        7.55      4.90 o
  -8  -4   3       14.01       15.18      4.48 o
  -7  -4   3       23.94       23.85      2.59 o
  -6  -4   3      103.26      106.49      2.95 o
  -5  -4   3       11.33       11.97      1.12 o
  -4  -4   3       23.65       20.82      1.13 o
  -3  -4   3      587.71      569.55      4.70 o
  -2  -4   3        2.29       -0.36      0.81 o
  -1  -4   3     6659.94     6789.56     55.76 o
   0  -4   3      418.55      409.58      4.03 o
   1  -4   3       92.23       94.91      1.83 o
   2  -4   3      121.28      115.80      2.18 o
   3  -4   3       85.27       80.22      2.66 o
   4  -4   3       76.62       80.50      2.85 o
   5  -4   3       70.72       76.22      2.48 o
   6  -4   3        0.32        1.21      3.18 o
   7  -4   3       14.23        9.79      4.69 o
  -8  -3   3        4.29        3.88      2.37 o
  -7  -3   3       60.18       61.47      2.48 o
  -6  -3   3      116.76      116.40      3.53 o
  -5  -3   3       40.55       46.60      1.71 o
  -4  -3   3      457.81      453.91      3.83 o
  -3  -3   3     1158.01     1176.11      9.42 o
  -2  -3   3       12.66        9.17      0.71 o
  -1  -3   3      250.72      224.71      2.46 o
   0  -3   3      131.51      119.81      1.89 o
   1  -3   3        3.38        0.68      0.71 o
   2  -3   3     1310.24     1310.30     12.17 o
   3  -3   3      119.86      107.51      2.35 o
   4  -3   3       53.72       50.72      2.37 o
   5  -3   3      297.92      316.23      4.62 o
   6  -3   3        9.64        4.50      2.82 o
   7  -3   3        0.89       -5.24      4.20 o
  -8  -2   3       20.83       23.15      6.01 o
  -7  -2   3       86.22       89.31      4.81 o
  -6  -2   3      365.96      372.84      6.54 o
  -5  -2   3        9.51       11.83      1.33 o
  -4  -2   3      707.34      700.19      6.29 o
  -3  -2   3      590.51      594.76      4.70 o
  -2  -2   3       41.48       41.32      0.93 o
  -1  -2   3     1219.29     1177.34     10.79 o
   0  -2   3     2527.95     2522.98     22.84 o
   1  -2   3     1341.63     1409.76     16.02 o
   2  -2   3     1910.60     1901.00     19.20 o
   3  -2   3       38.14       52.70      1.71 o
   4  -2   3        7.79        6.20      1.58 o
   5  -2   3       95.95       98.46      2.96 o
   6  -2   3        2.53        6.66      2.69 o
   7  -2   3       11.20       10.63      4.27 o
  -9  -1   3       54.38       70.21      7.97 o
  -8  -1   3        8.85        9.46      4.37 o
  -7  -1   3      129.30      140.32      6.69 o
  -6  -1   3      125.85      124.04      5.72 o
  -5  -1   3        3.48        5.66      1.51 o
  -4  -1   3      876.52      865.57     12.35 o
  -3  -1   3      583.95      548.92      5.75 o
  -2  -1   3      152.27      151.33      1.57 o
  -1  -1   3     1017.62     1036.49      9.60 o
   0  -1   3     1241.52     1239.15     11.44 o
   1  -1   3      213.97      205.14      2.94 o
   2  -1   3     1347.40     1375.54     14.01 o
   3  -1   3      536.43      549.66      5.94 o
   4  -1   3      183.10      195.48      6.23 o
   5  -1   3       53.55       64.93      2.58 o
   6  -1   3       12.13       13.45      3.81 o
   7  -1   3       53.11       47.56      5.70 o
   8  -1   3       10.35       13.78      4.76 o
  -9   0   3        4.77        2.24      6.78 o
  -8   0   3        0.14        3.95      4.24 o
  -7   0   3       24.98       22.43      3.90 o
  -6   0   3     1284.59     1260.44     23.62 o
  -5   0   3       82.40       91.26      4.69 o
  -4   0   3     2233.91     2371.42     32.41 o
  -3   0   3      184.26      166.91      2.64 o
  -2   0   3      891.47      913.30      8.12 o
  -1   0   3     1679.54     1688.62     15.45 o
   0   0   3     1732.95     1712.22     15.69 o
   1   0   3      684.72      664.48      7.84 o
   2   0   3      187.17      157.22      2.36 o
   3   0   3        7.38        5.18      1.09 o
   4   0   3      157.89      168.50      3.09 o
   5   0   3      250.80      249.08      5.14 o
   6   0   3        3.11        3.68      2.82 o
   7   0   3       27.45       20.49      4.83 o
  -9   1   3       29.63       41.60      5.53 o
  -8   1   3        1.72        4.51      4.42 o
  -7   1   3      123.84      134.13      6.65 o
  -6   1   3      273.05      272.64      7.79 o
  -5   1   3       58.89       60.17      2.30 o
  -4   1   3      403.24      380.53      5.50 o
  -3   1   3     1967.97     2066.54     21.79 o
  -2   1   3      964.57     1015.17      8.42 o
  -1   1   3     2287.51     2397.28     19.20 o
   0   1   3      716.73      744.38      7.10 o
   1   1   3      936.38      948.33     11.02 o
   2   1   3     1250.69     1281.84     13.16 o
   3   1   3       11.40       11.55      1.11 o
   4   1   3       64.30       61.26      1.93 o
   5   1   3       83.21       89.48      3.13 o
   6   1   3        6.01        3.22      2.97 o
   7   1   3        0.22       -1.19      4.76 o
  -9   2   3       54.30       58.15      5.85 o
  -8   2   3        2.52        5.88     12.59 o
  -7   2   3      212.25      213.74      7.83 o
  -6   2   3       85.30       87.31      2.98 o
  -5   2   3       24.47       28.36      1.96 o
  -4   2   3     1239.29     1246.23     11.22 o
  -3   2   3     1303.85     1381.86     13.30 o
  -2   2   3      746.24      777.75      6.63 o
  -1   2   3     2125.37     2062.81     17.82 o
   0   2   3      671.38      693.06      7.29 o
   1   2   3      759.66      757.32     11.04 o
   2   2   3      703.68      714.97      7.75 o
   3   2   3       53.68       59.22      1.99 o
   4   2   3      275.16      272.40      9.87 o
   5   2   3        2.12        3.54      2.13 o
   6   2   3        1.26       -2.76      2.17 o
   7   2   3       16.30       20.98      5.31 o
  -8   3   3        0.19        1.44      4.55 o
  -7   3   3      365.91      371.94      9.98 o
  -6   3   3      110.77      112.99      3.75 o
  -5   3   3      210.33      200.30      3.72 o
  -4   3   3     1320.34     1281.01     13.33 o
  -3   3   3      761.60      779.98      7.21 o
  -2   3   3      131.87      116.23      2.60 o
  -1   3   3      567.36      522.60      5.49 o
   0   3   3       50.81       70.55      1.90 o
   1   3   3      101.36       75.95      2.25 o
   2   3   3      268.72      255.98      3.68 o
   3   3   3      360.81      340.96      5.07 o
   4   3   3      519.60      525.86      8.27 o
   5   3   3       33.13       37.44      3.39 o
   6   3   3        0.03       -2.79      2.96 o
   7   3   3        0.15        6.57      5.38 o
  -8   4   3       12.22       16.88      4.89 o
  -7   4   3      246.66      243.58      4.53 o
  -6   4   3      327.06      300.25      8.24 o
  -5   4   3        1.58        2.16      1.35 o
  -4   4   3      468.36      456.42      4.95 o
  -3   4   3       73.06       69.78      1.62 o
  -2   4   3     1332.87     1335.41     12.06 o
  -1   4   3     1693.77     1750.58     16.79 o
   0   4   3      187.45      161.77      2.80 o
   1   4   3      276.39      261.95      3.86 o
   2   4   3      622.77      612.39      7.95 o
   3   4   3       30.24       29.78      2.26 o
   4   4   3       19.74       18.03      2.33 o
   5   4   3        4.29       10.92      4.62 o
   6   4   3        0.11       -1.83      3.46 o
  -8   5   3        1.82       -4.40      3.29 o
  -7   5   3      161.90      155.80      4.19 o
  -6   5   3        8.97       12.88      1.66 o
  -5   5   3      171.41      175.08      3.15 o
  -4   5   3      756.59      757.44      7.27 o
  -3   5   3      319.36      303.11      3.94 o
  -2   5   3      205.99      204.68      3.25 o
  -1   5   3      644.45      653.47      6.83 o
   0   5   3        3.75        0.86      1.54 o
   1   5   3      113.67      118.43      3.16 o
   2   5   3       94.30       91.90      3.09 o
   3   5   3        5.22        1.84      2.05 o
   4   5   3       10.01       12.65      3.56 o
   5   5   3      111.44      100.52      9.20 o
   6   5   3        0.23       -2.55      3.93 o
  -7   6   3      148.18      148.05      5.34 o
  -6   6   3       79.59       84.00      3.23 o
  -5   6   3       19.64       22.40      1.95 o
  -4   6   3      757.13      749.85      8.06 o
  -3   6   3       22.84       24.05      1.69 o
  -2   6   3      225.34      237.25      4.09 o
  -1   6   3      604.45      596.66      7.16 o
   0   6   3        6.70        3.34      1.67 o
   1   6   3      277.97      296.17      4.84 o
   2   6   3       51.31       59.81      2.41 o
   3   6   3       11.76        8.71      3.67 o
   4   6   3       29.91       29.81      4.20 o
   5   6   3        0.33       -3.17      4.13 o
  -6   7   3       32.05       36.44      3.06 o
  -5   7   3      152.68      146.51      4.04 o
  -4   7   3      112.37      116.23      3.42 o
  -3   7   3        4.19       11.90      2.51 o
  -2   7   3       48.49       44.30      3.13 o
  -1   7   3      395.35      399.87      7.94 o
   0   7   3        2.85        0.12      2.33 o
   1   7   3      292.84      295.49      6.72 o
   2   7   3      119.47      108.44      5.15 o
   3   7   3        1.30       -0.45      4.12 o
   4   7   3        2.27        3.27      4.45 o
  -5   8   3       71.72       68.87      3.09 o
  -4   8   3      193.42      204.26      4.72 o
  -3   8   3        0.32       -0.49      3.28 o
  -2   8   3      301.18      315.14      6.90 o
  -1   8   3      179.49      197.24      7.47 o
   0   8   3        0.01        3.99      6.29 o
   1   8   3        6.91        4.55      6.43 o
   2   8   3       22.44       20.14      6.92 o
   3   8   3       13.19       17.83      7.06 o
  -4   9   3      101.69      103.26      6.87 o
  -3   9   3        5.83        1.23      4.58 o
  -2   9   3       23.97       24.34      7.13 o
  -1   9   3       17.64       22.45      7.55 o
   0   9   3        0.16       -5.31      7.20 o
   1   9   3       50.23       61.33      8.25 o
   2   9   3       37.61       26.09      7.97 o
  -2 -10   4       12.54        8.83      5.26 o
  -1 -10   4        4.92        2.61      7.20 o
   0 -10   4        1.38        0.38      4.83 o
   1 -10   4       26.62       22.96      6.43 o
  -4  -9   4       26.47       26.64      4.09 o
  -3  -9   4        1.70        4.71      3.68 o
  -2  -9   4       66.89       64.93      5.29 o
  -1  -9   4       10.59        8.16      7.13 o
   0  -9   4        0.12        3.96      5.21 o
   1  -9   4       90.43       84.05      5.34 o
   2  -9   4        1.14       -2.03      3.36 o
   3  -9   4        0.16       -0.90      3.08 o
  -5  -8   4        7.41        7.35      3.68 o
  -4  -8   4       45.40       45.93      3.23 o
  -3  -8   4        5.87        3.51      2.88 o
  -2  -8   4       96.31       89.73      3.36 o
  -1  -8   4       18.66       16.14      4.01 o
   0  -8   4        2.83        4.97      2.45 o
   1  -8   4       60.61       65.22      2.94 o
   2  -8   4       80.89       75.50      2.89 o
   3  -8   4       43.62       40.99      3.07 o
   4  -8   4       83.66       83.28      3.81 o
   5  -8   4       25.37       21.10      3.29 o
  -6  -7   4        1.54        1.81      3.67 o
  -5  -7   4       58.34       59.44      5.29 o
  -4  -7   4       13.71       11.83      2.58 o
  -3  -7   4       20.15       16.23      2.21 o
  -2  -7   4       45.06       46.90      1.95 o
  -1  -7   4       60.57       59.27      2.17 o
   0  -7   4       31.31       29.46      1.56 o
   1  -7   4       94.64       96.82      3.07 o
   2  -7   4       64.94       63.47      2.51 o
   3  -7   4       22.49       24.01      2.63 o
   4  -7   4       35.63       39.63      2.97 o
   5  -7   4        5.60        5.85      2.90 o
  -7  -6   4       15.70       21.05      5.73 o
  -6  -6   4        0.39       -1.23      2.80 o
  -5  -6   4        9.80       11.05      2.30 o
  -4  -6   4      186.49      195.49      3.25 o
  -3  -6   4       18.45       19.20      1.45 o
  -2  -6   4      626.93      627.12      5.75 o
  -1  -6   4       71.96       72.10      1.89 o
   0  -6   4       71.66       70.40      1.60 o
   1  -6   4      233.89      244.95      4.06 o
   2  -6   4       28.11       26.01      1.99 o
   3  -6   4       26.84       29.24      1.80 o
   4  -6   4       75.51       76.56      2.84 o
   5  -6   4        0.12        3.03      2.83 o
   6  -6   4       39.59       39.11      3.63 o
  -7  -5   4       38.00       40.91      5.24 o
  -6  -5   4       30.12       28.04      2.52 o
  -5  -5   4      109.25      115.84      2.67 o
  -4  -5   4      197.19      201.24      3.03 o
  -3  -5   4      150.12      149.15      2.42 o
  -2  -5   4      294.16      297.51      3.46 o
  -1  -5   4       43.77       41.13      1.34 o
   0  -5   4       21.75       22.61      1.57 o
   1  -5   4      182.60      181.80      3.14 o
   2  -5   4       23.31       24.12      1.53 o
   3  -5   4      101.26      107.25      2.87 o
   4  -5   4      144.23      151.63      6.42 o
   5  -5   4       29.85       27.11      3.25 o
   6  -5   4       18.71       21.62      3.21 o
  -8  -4   4       14.98       16.22      4.55 o
  -7  -4   4       92.14       89.65      4.04 o
  -6  -4   4        0.08       -2.01      1.73 o
  -5  -4   4      246.47      255.59      3.76 o
  -4  -4   4      129.79      128.65      2.66 o
  -3  -4   4        7.42       10.23      1.06 o
  -2  -4   4      395.78      394.43      3.76 o
  -1  -4   4     1000.98      965.69      8.52 o
   0  -4   4     3487.07     3549.29     29.75 o
   1  -4   4      810.14      797.33      8.82 o
   2  -4   4        2.70        0.90      1.32 o
   3  -4   4        3.81        1.62      1.39 o
   4  -4   4       41.03       47.47      2.15 o
   5  -4   4        0.06       -2.58      1.98 o
   6  -4   4        5.16        4.34      2.80 o
   7  -4   4        1.44        0.70      5.45 o
  -8  -3   4       37.41       34.76      2.80 o
  -7  -3   4        2.61        3.30      2.06 o
  -6  -3   4       43.48       44.63      1.86 o
  -5  -3   4      257.28      254.33      3.95 o
  -4  -3   4      131.81      117.17      1.77 o
  -3  -3   4      251.25      255.10      3.86 o
  -2  -3   4      615.28      617.15      5.64 o
  -1  -3   4     1298.15     1312.44     13.39 o
   0  -3   4       52.44       52.13      1.38 o
   1  -3   4      297.76      302.09      3.85 o
   2  -3   4       83.38       94.04      2.08 o
   3  -3   4      330.02      324.94      4.34 o
   4  -3   4      187.70      198.64      4.48 o
   5  -3   4        0.17       -0.52      2.14 o
   6  -3   4       67.60       58.17      3.16 o
   7  -3   4        4.42        8.39      4.97 o
  -8  -2   4       39.66       45.29      4.78 o
  -7  -2   4      530.66      531.98     12.07 o
  -6  -2   4       62.67       68.26      2.53 o
  -5  -2   4      600.51      605.01      6.92 o
  -4  -2   4       84.37       86.54      2.14 o
  -3  -2   4      349.40      362.21      3.56 o
  -2  -2   4     1023.06      978.61      8.04 o
  -1  -2   4        7.86        6.09      1.07 o
   0  -2   4      340.28      329.86      3.95 o
   1  -2   4     1080.29     1085.84     15.27 o
   2  -2   4       40.21       42.16      1.39 o
   3  -2   4      238.76      255.62      3.94 o
   4  -2   4       35.87       32.89      2.18 o
   5  -2   4        2.71        0.89      2.09 o
   6  -2   4       61.00       65.25      5.24 o
   7  -2   4        0.21        5.11      4.90 o
  -8  -1   4       47.66       49.43      4.91 o
  -7  -1   4       21.22       19.95      4.16 o
  -6  -1   4       99.75      106.78      3.52 o
  -5  -1   4      514.60      512.45      8.12 o
  -4  -1   4      541.19      551.98      5.99 o
  -3  -1   4      274.13      252.22      2.71 o
  -2  -1   4     1938.12     1909.32     21.53 o
  -1  -1   4      203.54      202.11      2.70 o
   0  -1   4      667.77      638.08      6.85 o
   1  -1   4      237.25      229.14      4.68 o
   2  -1   4       27.53       29.40      1.27 o
   3  -1   4      684.83      670.74      8.19 o
   4  -1   4      213.90      224.69      4.39 o
   5  -1   4       15.84       18.09      2.14 o
   6  -1   4        0.94       -0.60      2.41 o
   7  -1   4       16.50        8.95      4.90 o
  -9   0   4        9.13       16.73      5.19 o
  -8   0   4      145.72      149.95      7.76 o
  -7   0   4       16.85       20.24      3.97 o
  -6   0   4       51.26       50.79      3.37 o
  -5   0   4     1111.28     1105.70     15.86 o
  -4   0   4      270.13      259.22      3.03 o
  -3   0   4     2290.17     2425.37     23.00 o
  -2   0   4      773.35      736.67      7.53 o
  -1   0   4      269.12      280.62      3.40 o
   0   0   4     1569.55     1569.10     16.00 o
   1   0   4     1465.89     1411.41     16.18 o
   2   0   4       82.71       93.04      2.17 o
   3   0   4       51.00       50.29      1.77 o
   4   0   4        1.96       -0.94      1.93 o
   5   0   4       29.13       26.65      2.32 o
   6   0   4       60.55       60.33      3.22 o
   7   0   4       18.91       16.22      5.52 o
  -9   1   4        2.45        9.94      5.16 o
  -8   1   4      139.98      134.03      6.89 o
  -7   1   4        6.96        5.56      4.06 o
  -6   1   4      239.69      241.18      5.09 o
  -5   1   4     1050.82     1045.96     15.16 o
  -4   1   4      756.31      758.65      7.67 o
  -3   1   4       62.29       51.55      1.87 o
  -2   1   4      971.38      932.52      9.89 o
  -1   1   4      144.13      168.06      2.85 o
   0   1   4       70.41       56.13      1.57 o
   1   1   4     1033.55      993.17     12.59 o
   2   1   4       18.45       23.37      1.32 o
   3   1   4      759.14      767.81     12.03 o
   4   1   4      109.93      120.73      3.96 o
   5   1   4       19.89       16.71      2.39 o
   6   1   4        1.64       -0.07      2.78 o
   7   1   4        0.71        0.77      5.52 o
  -8   2   4      184.45      188.93      8.28 o
  -7   2   4      191.55      192.03      7.60 o
  -6   2   4        8.11       10.95      2.22 o
  -5   2   4      280.06      276.91      4.00 o
  -4   2   4       56.15       57.33      3.04 o
  -3   2   4      932.01      932.87      8.57 o
  -2   2   4     3349.34     3417.57     29.30 o
  -1   2   4      138.11      150.35      2.64 o
   0   2   4      432.54      394.90      4.75 o
   1   2   4     1483.96     1524.61     15.75 o
   2   2   4       10.17        9.76      1.51 o
   3   2   4      104.93      105.15      3.21 o
   4   2   4        1.13        4.65      2.27 o
   5   2   4       23.08       22.88      2.63 o
   6   2   4       37.11       39.58      3.43 o
   7   2   4        0.39       -0.42      5.73 o
  -8   3   4      115.28      112.23      9.65 o
  -7   3   4        7.55       11.11      4.25 o
  -6   3   4      285.52      278.34      4.15 o
  -5   3   4     1257.22     1217.29     11.86 o
  -4   3   4       78.94       74.92      2.02 o
  -3   3   4      262.12      269.01      3.77 o
  -2   3   4      634.88      639.13      6.63 o
  -1   3   4        1.86        2.52      0.91 o
   0   3   4      580.44      589.53      7.63 o
   1   3   4       12.48        9.66      1.29 o
   2   3   4        7.47        7.18      1.74 o
   3   3   4       32.76       30.34      2.04 o
   4   3   4      615.37      601.18     15.40 o
   5   3   4       26.01       22.29      3.56 o
   6   3   4       14.68       12.03      3.62 o
  -8   4   4      143.94      145.73      4.96 o
  -7   4   4       51.42       49.09      2.56 o
  -6   4   4       76.24       84.94      2.65 o
  -5   4   4      605.07      582.14      6.56 o
  -4   4   4       80.72       76.65      2.31 o
  -3   4   4      749.15      744.53      8.44 o
  -2   4   4     1200.06     1203.29     12.73 o
  -1   4   4       15.32       13.11      1.76 o
   0   4   4      558.65      577.71      6.83 o
   1   4   4      265.01      274.12      4.25 o
   2   4   4      102.16       96.48      2.80 o
   3   4   4       49.10       49.08      2.18 o
   4   4   4        1.24       -1.22      3.31 o
   5   4   4        8.99        9.91      3.83 o
   6   4   4        0.34        2.23      4.06 o
  -8   5   4       83.95       74.31      3.93 o
  -7   5   4       31.36       30.67      3.38 o
  -6   5   4      297.42      270.39      5.29 o
  -5   5   4      132.34      142.89      3.16 o
  -4   5   4       11.48        8.66      1.90 o
  -3   5   4        8.93        7.70      1.49 o
  -2   5   4      926.33      910.45      9.13 o
  -1   5   4       75.72       77.98      3.23 o
   0   5   4      569.01      580.54      9.90 o
   1   5   4      307.04      299.99      5.28 o
   2   5   4        2.81        2.44      2.44 o
   3   5   4       50.79       59.25      4.12 o
   4   5   4       20.81       26.58      4.05 o
   5   5   4        0.30        6.57      4.08 o
  -7   6   4       24.09       22.13      3.60 o
  -6   6   4      107.88      105.36      3.79 o
  -5   6   4      311.40      326.15      5.50 o
  -4   6   4        0.62       -2.08      2.06 o
  -3   6   4      789.54      778.35      9.81 o
  -2   6   4      384.76      369.21      4.95 o
  -1   6   4        3.00        0.00      1.89 o
   0   6   4       45.51       54.15      2.36 o
   1   6   4       19.90       15.26      2.44 o
   2   6   4       30.59       31.49      3.92 o
   3   6   4       40.46       45.14      4.37 o
   4   6   4        3.49        2.56      4.30 o
   5   6   4       12.49       12.34      5.42 o
  -6   7   4       64.98       60.72      3.28 o
  -5   7   4      165.24      166.55      4.86 o
  -4   7   4        2.96        0.70      2.68 o
  -3   7   4      158.84      159.83      5.17 o
  -2   7   4        2.68        1.79      2.59 o
  -1   7   4       46.63       38.30      4.39 o
   0   7   4      225.44      230.17      9.34 o
   1   7   4      165.90      149.38      9.79 o
   2   7   4       50.43       47.82      4.66 o
   3   7   4       16.68       11.00      4.59 o
   4   7   4        8.68        5.87      6.85 o
  -5   8   4      100.94      105.58      3.57 o
  -4   8   4        0.14        0.85      2.97 o
  -3   8   4      215.79      224.51      7.83 o
  -2   8   4       84.64       90.99      6.95 o
  -1   8   4       33.10       38.81      7.27 o
   0   8   4       34.14       28.81      7.27 o
   1   8   4        7.86       11.40      7.27 o
   2   8   4        0.97       -2.94      6.92 o
  -3   9   4       53.06       56.79      8.32 o
  -2   9   4       27.22       26.22      8.04 o
  -1   9   4        0.62        2.73      7.48 o
   0   9   4       56.87       46.79      8.46 o
  -3  -9   5       13.73       17.02      5.00 o
  -2  -9   5       15.12       10.36      5.84 o
  -1  -9   5       15.89       15.01      4.62 o
   0  -9   5       22.03       19.80      4.72 o
   1  -9   5        5.69       12.65      4.61 o
   2  -9   5       16.93       19.70      6.43 o
   3  -9   5        1.81        5.32      3.84 o
  -5  -8   5        9.17       10.55      4.13 o
  -4  -8   5        0.73        2.92      3.50 o
  -3  -8   5       66.76       61.09      3.87 o
  -2  -8   5       16.16       17.02      3.98 o
  -1  -8   5       26.44       22.54      3.28 o
   0  -8   5       73.17       70.53      4.87 o
   1  -8   5       11.65        9.89      2.73 o
   2  -8   5       15.02       12.06      2.86 o
   3  -8   5       34.85       36.02      3.21 o
   4  -8   5        0.11       -1.51      3.18 o
  -6  -7   5       22.84       22.71      4.20 o
  -5  -7   5       21.70       21.60      2.87 o
  -4  -7   5       65.95       61.45      3.35 o
  -3  -7   5       50.03       51.76      2.35 o
  -2  -7   5        6.18        7.82      2.16 o
  -1  -7   5        0.89        1.53      1.74 o
   0  -7   5        8.64       10.49      1.68 o
   1  -7   5        6.63        6.01      2.37 o
   2  -7   5       43.70       41.64      2.84 o
   3  -7   5       59.28       58.93      3.62 o
   4  -7   5        8.18        7.79      3.32 o
   5  -7   5       13.89        9.04      3.55 o
  -7  -6   5        0.39       -0.56      5.59 o
  -6  -6   5       34.95       40.53      2.87 o
  -5  -6   5       24.51       25.59      2.30 o
  -4  -6   5        3.33        2.76      1.80 o
  -3  -6   5      148.73      151.49      2.79 o
  -2  -6   5      114.74      115.00      2.78 o
  -1  -6   5     1136.36     1135.37     10.27 o
   0  -6   5      209.52      230.12      4.13 o
   1  -6   5        0.33       -1.03      1.63 o
   2  -6   5        3.68        2.10      1.71 o
   3  -6   5       28.49       27.73      2.50 o
   4  -6   5        2.08       -0.84      2.95 o
   5  -6   5        2.93        1.48      3.14 o
  -7  -5   5       10.20        6.16      7.27 o
  -6  -5   5       55.69       56.00      2.66 o
  -5  -5   5        1.90        0.82      1.58 o
  -4  -5   5       46.82       44.19      1.75 o
  -3  -5   5      357.33      370.00      3.92 o
  -2  -5   5       89.79       91.99      2.51 o
  -1  -5   5       23.94       22.91      1.56 o
   0  -5   5       68.82       72.68      1.85 o
   1  -5   5       34.48       33.78      1.70 o
   2  -5   5      169.20      176.97      4.61 o
   3  -5   5       84.14       90.53      4.30 o
   4  -5   5        0.12       -1.56      2.52 o
   5  -5   5       61.95       66.81      8.18 o
   6  -5   5        5.35        3.14      3.52 o
  -8  -4   5       50.76       44.85      5.31 o
  -7  -4   5        9.72       11.92      3.61 o
  -6  -4   5      193.64      200.86      3.82 o
  -5  -4   5       18.54       16.97      1.63 o
  -4  -4   5      118.44      114.39      2.41 o
  -3  -4   5      289.63      297.47      3.75 o
  -2  -4   5        7.36        7.98      1.30 o
  -1  -4   5      152.14      153.52      2.76 o
   0  -4   5      865.22      914.40      9.00 o
   1  -4   5       14.64       17.80      1.74 o
   2  -4   5      344.35      359.14      8.51 o
   3  -4   5        1.53        2.11      1.61 o
   4  -4   5        4.02        0.57      2.37 o
   5  -4   5       23.03       24.05      3.32 o
   6  -4   5        1.84        6.55      6.22 o
  -8  -3   5        1.04        3.88      2.73 o
  -7  -3   5       40.19       39.31      2.42 o
  -6  -3   5       97.67      106.48      3.11 o
  -5  -3   5       56.92       55.93      2.30 o
  -4  -3   5      156.02      156.04      2.45 o
  -3  -3   5      462.09      447.55      4.79 o
  -2  -3   5       23.29       19.02      1.20 o
  -1  -3   5      152.96      153.60      2.81 o
   0  -3   5      456.98      468.18      5.10 o
   1  -3   5        3.02        1.73      1.21 o
   2  -3   5      351.19      366.52      5.06 o
   3  -3   5      276.35      302.09      7.99 o
   4  -3   5        2.53        2.57      1.98 o
   5  -3   5        2.08        0.68      3.85 o
   6  -3   5       16.08       13.87      3.28 o
  -8  -2   5        7.27        0.37      4.33 o
  -7  -2   5        8.03        2.71      2.03 o
  -6  -2   5      724.75      735.50      9.23 o
  -5  -2   5       26.02       28.33      1.42 o
  -4  -2   5      920.76      945.19      8.40 o
  -3  -2   5      365.78      355.43      3.42 o
  -2  -2   5        4.26        1.08      0.93 o
  -1  -2   5      464.08      458.96      5.94 o
   0  -2   5      967.84      943.96     10.14 o
   1  -2   5        2.27        0.81      1.23 o
   2  -2   5       20.97       20.03      1.62 o
   3  -2   5       20.89       25.24      1.76 o
   4  -2   5       22.23       25.74      2.38 o
   5  -2   5       98.41      102.23      6.36 o
   6  -2   5       13.09        9.16      3.85 o
  -8  -1   5        2.81        2.77      4.38 o
  -7  -1   5       41.33       42.85      4.31 o
  -6  -1   5      392.75      379.45      5.29 o
  -5  -1   5       52.91       54.52      1.56 o
  -4  -1   5       59.56       60.45      1.30 o
  -3  -1   5     1205.16     1214.09     11.50 o
  -2  -1   5       26.99       28.08      1.74 o
  -1  -1   5      474.53      451.76      5.84 o
   0  -1   5      597.42      581.33      6.49 o
   1  -1   5       88.52       87.94      2.32 o
   2  -1   5      601.24      607.45      7.72 o
   3  -1   5       74.60       77.58      2.41 o
   4  -1   5        3.61        1.97      2.19 o
   5  -1   5       17.41       17.08      3.03 o
   6  -1   5        4.12        0.88      4.90 o
   7  -1   5        1.38        9.37      5.87 o
  -8   0   5       20.96       16.72      6.96 o
  -7   0   5       68.10       71.75      8.01 o
  -6   0   5      124.24      128.48      4.27 o
  -5   0   5        6.97       10.23      2.00 o
  -4   0   5      478.72      471.60      5.12 o
  -3   0   5     1713.16     1747.05     18.09 o
  -2   0   5        0.00       -0.10      0.96 o
  -1   0   5      852.28      831.80      9.93 o
   0   0   5     1069.74     1129.22     11.85 o
   1   0   5       52.87       56.12      1.71 o
   2   0   5      256.49      249.22      4.09 o
   3   0   5       53.12       61.90      2.14 o
   4   0   5       77.72       69.82      3.06 o
   5   0   5        5.97        2.28      2.95 o
   6   0   5        1.04       -2.04      3.10 o
  -8   1   5       19.23       22.88      9.51 o
  -7   1   5      257.53      259.77      8.67 o
  -6   1   5      335.26      333.01      5.28 o
  -5   1   5        0.56        0.49      1.55 o
  -4   1   5      597.65      591.96      6.28 o
  -3   1   5      925.76      919.52     13.52 o
  -2   1   5        3.48        4.81      1.11 o
  -1   1   5      403.49      388.84      5.30 o
   0   1   5        9.35        8.75      1.28 o
   1   1   5        0.50        0.50      1.30 o
   2   1   5       71.11       70.09      2.23 o
   3   1   5      672.80      678.20     10.50 o
   4   1   5      159.49      172.91      4.93 o
   5   1   5       20.99       25.96      3.39 o
   6   1   5        0.04        5.27      3.31 o
  -8   2   5        8.36        6.51      4.78 o
  -7   2   5      149.92      150.16      7.60 o
  -6   2   5      515.55      486.30      6.14 o
  -5   2   5      107.82      104.05      2.95 o
  -4   2   5      415.21      412.88      5.13 o
  -3   2   5      540.49      527.14      6.22 o
  -2   2   5      303.06      305.06      4.71 o
  -1   2   5     1104.07     1114.91     11.80 o
   0   2   5      457.67      429.76      5.30 o
   1   2   5       40.65       37.43      2.36 o
   2   2   5      387.02      380.68      5.72 o
   3   2   5        1.05       -1.03      1.87 o
   4   2   5        7.45        6.02      3.39 o
   5   2   5        1.84        5.44      3.60 o
   6   2   5        5.16        7.00      3.60 o
  -8   3   5        9.98       10.94      2.38 o
  -7   3   5      175.46      160.63      5.41 o
  -6   3   5      102.33      109.65      3.50 o
  -5   3   5        6.53        3.92      1.20 o
  -4   3   5      401.92      384.81      5.06 o
  -3   3   5      846.52      815.86      9.94 o
  -2   3   5       22.32       24.72      1.76 o
  -1   3   5      713.72      719.06      9.06 o
   0   3   5      161.27      166.52      3.61 o
   1   3   5        1.83        0.98      1.47 o
   2   3   5      114.65      121.12      3.75 o
   3   3   5       24.73       22.84      2.22 o
   4   3   5        1.96       -3.07      4.69 o
   5   3   5       65.30       71.07      4.67 o
   6   3   5        4.98        7.54      4.06 o
  -8   4   5       20.66       21.02      3.36 o
  -7   4   5      144.24      145.64      6.39 o
  -6   4   5      254.49      258.45      4.00 o
  -5   4   5       18.24       16.76      2.63 o
  -4   4   5     1001.40      987.06      9.95 o
  -3   4   5      273.25      256.72      4.41 o
  -2   4   5       25.60       32.68      2.04 o
  -1   4   5      539.70      543.27      8.63 o
   0   4   5      101.72      101.33      3.00 o
   1   4   5      109.98      108.01      3.77 o
   2   4   5       69.59       79.01      2.51 o
   3   4   5        0.22        4.02      3.46 o
   4   4   5       20.93       27.95      4.10 o
   5   4   5        0.20        4.05      4.17 o
  -7   5   5      130.33      124.21      9.87 o
  -6   5   5      178.54      156.09      4.36 o
  -5   5   5       38.76       34.04      2.30 o
  -4   5   5      228.54      235.69      4.77 o
  -3   5   5       40.72       43.92      2.07 o
  -2   5   5      259.32      251.13      5.04 o
  -1   5   5      436.24      431.34      8.73 o
   0   5   5      142.91      140.00      4.32 o
   1   5   5      218.61      219.59      5.00 o
   2   5   5      146.34      137.51     14.16 o
   3   5   5       18.09       13.21      4.05 o
   4   5   5        0.39       -0.70      4.18 o
   5   5   5       18.93       15.61      5.11 o
  -7   6   5       93.32       96.46      6.42 o
  -6   6   5      170.16      166.87      4.85 o
  -5   6   5       18.12       17.10      2.72 o
  -4   6   5      329.24      341.38      5.95 o
  -3   6   5       66.45       71.89      3.06 o
  -2   6   5      189.08      191.09      6.26 o
  -1   6   5      340.69      365.03     10.56 o
   0   6   5       17.87       10.62      2.94 o
   1   6   5       35.12       24.30      4.03 o
   2   6   5       35.94       34.93      4.39 o
   3   6   5        5.01        1.71      4.42 o
   4   6   5        0.63        1.03      4.72 o
  -6   7   5      145.52      140.54      5.21 o
  -5   7   5        0.34        2.80      2.70 o
  -4   7   5      196.26      207.06      5.30 o
  -3   7   5       78.33       73.29      4.16 o
  -2   7   5        6.46        9.60      4.15 o
  -1   7   5       67.75       70.28      4.99 o
   0   7   5        2.95       -6.08      6.36 o
   1   7   5       26.84       23.50      7.06 o
   2   7   5       70.15       54.69      7.83 o
   3   7   5        0.84       -0.07      7.06 o
  -4   8   5      116.74      137.74      5.17 o
  -3   8   5       38.29       42.94      4.13 o
  -2   8   5       38.94       37.13      7.62 o
  -1   8   5      108.66      116.44      9.37 o
   0   8   5       10.42       16.92      7.62 o
   1   8   5        5.16       11.33      7.69 o
  -3  -9   6        0.23        8.42      5.08 o
  -2  -9   6        0.20        2.87      4.92 o
  -1  -9   6        6.95        8.27      4.85 o
   0  -9   6        0.10       -3.14      4.65 o
   1  -9   6        3.60        9.42      4.85 o
   2  -9   6       18.99       11.11      4.90 o
  -4  -8   6       39.74       37.75      3.92 o
  -3  -8   6        5.52        4.09      3.50 o
  -2  -8   6      125.57       98.99      6.55 o
  -1  -8   6       37.44       41.50      4.82 o
   0  -8   6        1.14        5.08      4.69 o
   1  -8   6       14.03        6.21      4.40 o
   2  -8   6        7.74       10.59      3.56 o
   3  -8   6        0.07       -2.65      3.65 o
  -5  -7   6        7.88        7.97      2.56 o
  -4  -7   6       73.57       76.04      2.86 o
  -3  -7   6        0.46       -1.15      2.19 o
  -2  -7   6       25.07       27.71      2.71 o
  -1  -7   6        4.63        7.65      3.00 o
   0  -7   6       36.34       29.81      2.87 o
   1  -7   6       19.51       23.08      3.20 o
   2  -7   6       17.89       12.72      3.28 o
   3  -7   6        0.86       -2.24      3.34 o
   4  -7   6       21.98       19.05      3.70 o
  -6  -6   6        7.41        6.52      2.44 o
  -5  -6   6       34.90       33.05      2.48 o
  -4  -6   6       45.98       45.73      2.47 o
  -3  -6   6       24.47       25.33      2.21 o
  -2  -6   6       39.15       40.81      2.34 o
  -1  -6   6      352.75      348.79      5.00 o
   0  -6   6      261.21      267.28      4.59 o
   1  -6   6      137.17      143.26      3.96 o
   2  -6   6        1.13        2.49      2.97 o
   3  -6   6        1.86       -6.80      6.19 o
   4  -6   6        3.25        4.88      3.85 o
   5  -6   6        0.56       -0.07      4.07 o
  -7  -5   6        2.85       -1.57      4.10 o
  -6  -5   6        0.22       -1.75      2.09 o
  -5  -5   6       41.91       43.43      2.34 o
  -4  -5   6       69.49       71.65      2.23 o
  -3  -5   6        0.48       -1.76      1.65 o
  -2  -5   6       46.64       49.71      1.95 o
  -1  -5   6      389.74      366.47      6.25 o
   0  -5   6        0.60       -2.25      1.50 o
   1  -5   6       61.66       63.97      2.28 o
   2  -5   6       84.50       84.39      2.53 o
   3  -5   6       11.74       10.84      3.51 o
   4  -5   6       25.89       24.86      3.66 o
   5  -5   6        3.27        4.52      3.80 o
  -7  -4   6      256.52      255.53     14.48 o
  -6  -4   6        0.45       -2.27      2.21 o
  -5  -4   6      193.83      192.41      3.36 o
  -4  -4   6      101.18      107.33      3.02 o
  -3  -4   6       10.75        7.60      1.53 o
  -2  -4   6      193.98      195.77      3.19 o
  -1  -4   6       73.02       72.17      3.82 o
   0  -4   6        0.73       -2.16      1.44 o
   1  -4   6      144.87      154.96      6.22 o
   2  -4   6       34.72       41.19      2.04 o
   3  -4   6       20.89       20.00      2.72 o
   4  -4   6       17.53       13.16      4.76 o
   5  -4   6        8.49        7.66      3.73 o
   6  -4   6       11.43        4.17      3.76 o
  -8  -3   6        8.40        6.29      3.78 o
  -7  -3   6       52.81       50.75      5.37 o
  -6  -3   6        0.35       -0.08      2.66 o
  -5  -3   6       86.39       90.01      2.44 o
  -4  -3   6      338.31      343.13      4.15 o
  -3  -3   6        0.11       -0.78      1.17 o
  -2  -3   6      436.84      426.61      5.28 o
  -1  -3   6      179.62      184.79      3.58 o
   0  -3   6       42.39       41.31      1.62 o
   1  -3   6      116.04      120.06      3.00 o
   2  -3   6       68.30       66.44      2.39 o
   3  -3   6       54.04       52.68      2.54 o
   4  -3   6       36.92       36.52      2.89 o
   5  -3   6       11.55       10.52      3.55 o
   6  -3   6        4.39        3.21      3.63 o
  -8  -2   6       56.57       58.72      3.08 o
  -7  -2   6       18.24       18.71      4.30 o
  -6  -2   6      101.65       99.19      2.57 o
  -5  -2   6      304.81      308.32      3.67 o
  -4  -2   6      431.75      436.36      4.52 o
  -3  -2   6      256.14      246.40      3.84 o
  -2  -2   6      321.28      319.42      4.25 o
  -1  -2   6      447.49      457.52      8.43 o
   0  -2   6      147.25      140.71      2.91 o
   1  -2   6      335.11      355.32      4.82 o
   2  -2   6       83.94       82.85      2.69 o
   3  -2   6        4.54        5.93      1.93 o
   4  -2   6        1.91       -1.21      3.09 o
   5  -2   6        1.95       -1.65      3.42 o
   6  -2   6        8.87        5.87      3.61 o
  -8  -1   6       82.33       84.28      6.08 o
  -7  -1   6       34.62       35.09      2.31 o
  -6  -1   6       11.94        8.38      1.80 o
  -5  -1   6      418.88      419.32      6.41 o
  -4  -1   6      693.48      692.87      7.08 o
  -3  -1   6        8.60        7.59      1.35 o
  -2  -1   6      347.67      346.85      4.96 o
  -1  -1   6        2.95        1.08      0.78 o
   0  -1   6        9.99       12.69      1.49 o
   1  -1   6      283.58      284.83      4.19 o
   2  -1   6       65.88       72.70      2.38 o
   3  -1   6      169.32      173.08      4.39 o
   4  -1   6       45.85       45.68      3.67 o
   5  -1   6       13.72       15.09      3.54 o
   6  -1   6        0.43       -1.28      3.54 o
  -8   0   6       96.18      102.33      6.03 o
  -7   0   6      254.95      256.43      8.01 o
  -6   0   6       29.71       28.79      1.91 o
  -5   0   6      148.51      147.24      2.95 o
  -4   0   6       27.76       24.13      1.61 o
  -3   0   6      115.53      108.57      4.05 o
  -2   0   6     1542.87     1516.79     17.51 o
  -1   0   6      317.32      320.39      4.88 o
   0   0   6       10.74       10.62      1.53 o
   1   0   6      719.29      749.91      8.48 o
   2   0   6        5.39        4.65      1.83 o
   3   0   6       23.68       29.36      2.46 o
   4   0   6        0.92        2.32      4.48 o
   5   0   6        0.11       -3.44      3.39 o
   6   0   6       11.27        6.78      3.73 o
  -8   1   6       77.29       70.91      3.50 o
  -7   1   6       52.26       53.64      4.74 o
  -6   1   6       38.43       38.07      2.03 o
  -5   1   6      815.84      812.71     10.28 o
  -4   1   6      325.46      322.97      4.81 o
  -3   1   6        2.44        1.56      1.46 o
  -2   1   6      393.75      376.46      5.41 o
  -1   1   6      115.78      116.31      3.28 o
   0   1   6      127.53      125.99      2.96 o
   1   1   6       18.57       13.72      2.26 o
   2   1   6       44.64       51.13      2.29 o
   3   1   6        2.87       -1.90      2.05 o
   4   1   6      346.46      332.30      8.03 o
   5   1   6        0.01        1.39      3.57 o
   6   1   6       10.60       10.70      3.88 o
  -8   2   6      109.13      115.01      6.25 o
  -7   2   6      146.80      147.55      4.08 o
  -6   2   6        2.20        0.85      2.01 o
  -5   2   6      533.55      524.66      7.29 o
  -4   2   6      286.92      284.36      4.63 o
  -3   2   6      222.65      229.83      4.09 o
  -2   2   6      934.51      936.82     11.41 o
  -1   2   6       97.27       92.00      3.80 o
   0   2   6      164.88      166.19      3.39 o
   1   2   6      192.17      197.83      4.08 o
   2   2   6       14.99       10.97      2.12 o
   3   2   6        8.71        6.03      3.41 o
   4   2   6        4.31        3.36      3.81 o
   5   2   6        2.75        3.39      3.96 o
  -8   3   6       93.83       91.04      4.22 o
  -7   3   6      138.68      133.61      4.23 o
  -6   3   6      130.78      117.06      3.35 o
  -5   3   6      166.04      166.34      4.13 o
  -4   3   6      117.93      121.99      4.26 o
  -3   3   6      227.09      218.75      4.14 o
  -2   3   6      746.88      740.13      9.47 o
  -1   3   6        6.36        5.07      1.97 o
   0   3   6      288.88      290.82      4.14 o
   1   3   6      367.01      361.99      9.75 o
   2   3   6       37.97       35.44      2.47 o
   3   3   6        8.74        9.12      3.78 o
   4   3   6       21.79       23.02      4.25 o
   5   3   6        0.24       -0.21      4.32 o
  -7   4   6      122.18      119.64      4.21 o
  -6   4   6       27.09       24.91      2.65 o
  -5   4   6      366.35      376.95      5.49 o
  -4   4   6       59.27       61.96      3.11 o
  -3   4   6      441.53      431.80      8.25 o
  -2   4   6      677.92      681.09     10.16 o
  -1   4   6       68.66       61.62      3.25 o
   0   4   6        2.92       -0.79      2.19 o
   1   4   6       20.99       18.17      2.45 o
   2   4   6        1.95        3.90      3.80 o
   3   4   6       25.25       24.25      4.34 o
   4   4   6        8.78        7.03      4.45 o
  -7   5   6       89.65       90.40      3.82 o
  -6   5   6        9.82       10.23      2.48 o
  -5   5   6      271.65      271.45      5.48 o
  -4   5   6      110.98       99.97      3.77 o
  -3   5   6       86.62      105.34      4.83 o
  -2   5   6        5.31        6.03      3.61 o
  -1   5   6      107.09       95.57      4.77 o
   0   5   6      135.88      130.88      5.09 o
   1   5   6      264.96      246.85      8.10 o
   2   5   6        5.60        7.86      4.35 o
   3   5   6        6.82       13.57      6.26 o
   4   5   6       10.92       12.78      4.94 o
  -6   6   6       45.63       42.63      3.02 o
  -5   6   6      185.12      198.65      5.93 o
  -4   6   6       56.56       49.54      3.61 o
  -3   6   6      189.29      196.72      7.02 o
  -2   6   6      193.09      194.02      7.73 o
  -1   6   6        1.55       -0.90      3.99 o
   0   6   6       11.73       16.08      6.71 o
   1   6   6       17.69       24.27      6.99 o
   2   6   6        1.89       -4.06      6.71 o
   3   6   6       11.25       -2.10      6.92 o
  -5   7   6      223.83      242.05      6.92 o
  -4   7   6       26.93       28.25      4.83 o
  -3   7   6       33.08       35.69      5.11 o
  -2   7   6       60.33       59.46      5.20 o
  -1   7   6        4.08        0.28      7.13 o
   0   7   6       61.92       67.90      8.32 o
   1   7   6       18.15       22.38      7.76 o
  -2   8   6       28.87       34.41      8.25 o
  -1   8   6       16.02       16.85      7.97 o
  -4  -8   7        8.18        1.72      3.89 o
  -3  -8   7       11.42        8.27      4.84 o
  -2  -8   7       67.94       59.42      5.34 o
  -1  -8   7      131.57       97.98      8.57 o
   0  -8   7       33.61       35.66      5.06 o
   1  -8   7        0.18        0.29      4.62 o
   2  -8   7        0.98       -0.47      7.41 o
  -5  -7   7        1.93       -2.24      3.00 o
  -4  -7   7        0.01       -1.91      3.39 o
  -3  -7   7       31.26       35.30      3.04 o
  -2  -7   7       54.28       41.68      3.68 o
  -1  -7   7        0.49       -0.92      4.41 o
   0  -7   7        6.28        5.37      4.23 o
   1  -7   7       23.54       20.20      4.50 o
   2  -7   7        4.57        0.05      4.25 o
   3  -7   7       13.82       10.41      4.55 o
  -6  -6   7       45.83       46.74      3.11 o
  -5  -6   7       15.92       15.79      2.54 o
  -4  -6   7        3.66        0.46      2.34 o
  -3  -6   7       48.15       50.17      2.92 o
  -2  -6   7        9.15        9.91      2.60 o
  -1  -6   7        0.15        1.01      2.50 o
   0  -6   7      124.75      127.94      6.20 o
   1  -6   7        2.87        8.06      4.84 o
   2  -6   7       36.30       32.88      4.10 o
   3  -6   7        0.73       -1.17      4.03 o
   4  -6   7        5.17        2.77      4.20 o
  -6  -5   7       13.94       17.04      2.64 o
  -5  -5   7       44.85       50.95      2.58 o
  -4  -5   7        1.34       -1.49      2.40 o
  -3  -5   7       86.93       85.03      3.00 o
  -2  -5   7       38.84       39.29      2.58 o
  -1  -5   7        2.02       -1.92      1.80 o
   0  -5   7       73.51       74.83      3.04 o
   1  -5   7       23.18       20.25      3.76 o
   2  -5   7       32.04       29.64      3.95 o
   3  -5   7       48.90       54.62      4.28 o
   4  -5   7        0.99       -1.53      4.06 o
  -7  -4   7       34.52       27.40      4.41 o
  -6  -4   7      168.64      185.51      5.07 o
  -5  -4   7       73.69       79.27      2.64 o
  -4  -4   7      143.43      135.23      6.71 o
  -3  -4   7      100.03      105.80      3.79 o
  -2  -4   7       37.72       38.71      2.14 o
  -1  -4   7       31.57       24.50      2.15 o
   0  -4   7      180.86      198.49      4.00 o
   1  -4   7       12.24       12.93      2.03 o
   2  -4   7        2.02        0.72      3.46 o
   3  -4   7        6.83        8.17      3.70 o
   4  -4   7        1.15        7.05      3.92 o
   5  -4   7       14.30       11.04      4.20 o
  -7  -3   7        0.22       -4.87      3.86 o
  -6  -3   7      142.70      146.34      4.53 o
  -5  -3   7      106.68      111.02      3.30 o
  -4  -3   7        5.03        5.02      1.59 o
  -3  -3   7      274.92      282.02      5.19 o
  -2  -3   7        6.88        7.14      1.72 o
  -1  -3   7       12.05        5.21      1.58 o
   0  -3   7      161.85      165.79      3.61 o
   1  -3   7        1.56        2.34      2.02 o
   2  -3   7      102.90      107.14      7.87 o
   3  -3   7       24.28       22.00      3.61 o
   4  -3   7       15.05       13.45      3.90 o
   5  -3   7        0.35       -2.52      3.93 o
  -8  -2   7       40.39       46.21      4.41 o
  -7  -2   7        0.85       -2.86      3.67 o
  -6  -2   7       34.55       38.86      2.16 o
  -5  -2   7       28.80       31.41      1.73 o
  -4  -2   7       29.96       30.25      1.72 o
  -3  -2   7      646.44      655.72      7.51 o
  -2  -2   7       92.17       91.40      3.01 o
  -1  -2   7       68.31       70.12      2.84 o
   0  -2   7      424.41      449.25      6.44 o
   1  -2   7        4.81        4.81      2.01 o
   2  -2   7       35.99       36.21      3.05 o
   3  -2   7        6.88        5.84      3.78 o
   4  -2   7        8.53        8.51      3.74 o
   5  -2   7        1.56        1.91      4.34 o
  -8  -1   7       37.09       38.76      5.00 o
  -7  -1   7       55.44       50.54      2.79 o
  -6  -1   7      207.64      209.42      4.54 o
  -5  -1   7       72.90       75.59      2.15 o
  -4  -1   7       45.71       42.70      2.58 o
  -3  -1   7      322.72      325.85      5.06 o
  -2  -1   7       64.46       61.30      2.63 o
  -1  -1   7       71.18       72.37      2.89 o
   0  -1   7        9.36        8.13      1.76 o
   1  -1   7       18.05       20.38      2.64 o
   2  -1   7        2.16       -1.26      2.05 o
   3  -1   7      386.09      390.93      8.68 o
   4  -1   7       17.46       13.14      3.75 o
   5  -1   7        6.28        5.02      3.98 o
  -8   0   7       44.11       40.49      3.59 o
  -7   0   7        9.96        6.39      2.82 o
  -6   0   7      276.65      265.69      5.21 o
  -5   0   7      193.99      199.75      5.14 o
  -4   0   7       90.19       91.64      3.47 o
  -3   0   7      446.97      444.91      6.23 o
  -2   0   7        0.68       -0.50      1.76 o
  -1   0   7      222.05      226.10      5.14 o
   0   0   7      239.46      247.60      4.18 o
   1   0   7        0.17       -1.32      1.99 o
   2   0   7       80.38       79.13      2.78 o
   3   0   7        0.90       -3.50      3.50 o
   4   0   7        1.73        5.35      3.78 o
   5   0   7        0.24        1.76      3.93 o
  -8   1   7       45.19       49.01      3.78 o
  -7   1   7       58.08       56.68      2.96 o
  -6   1   7       91.04       86.71      2.77 o
  -5   1   7       36.25       37.79      2.67 o
  -4   1   7        8.89        7.15      2.38 o
  -3   1   7      563.41      559.01      7.50 o
  -2   1   7       21.27       26.41      2.05 o
  -1   1   7      245.51      241.06      6.26 o
   0   1   7      178.40      178.54      3.74 o
   1   1   7       39.79       40.25      2.39 o
   2   1   7       30.91       25.88      3.75 o
   3   1   7       14.28       13.06      3.86 o
   4   1   7       13.08        9.74      4.03 o
   5   1   7       15.50        7.09      4.13 o
  -7   2   7       34.16       33.32      3.64 o
  -6   2   7      220.79      228.40      5.67 o
  -5   2   7      134.17      122.08      4.40 o
  -4   2   7      466.78      468.44      8.99 o
  -3   2   7      390.27      388.68      6.43 o
  -2   2   7       31.52       31.24      2.19 o
  -1   2   7      106.57      107.89      4.46 o
   0   2   7       72.23       77.76      2.76 o
   1   2   7       10.20        8.78      2.27 o
   2   2   7       26.40       24.79      3.99 o
   3   2   7        3.21        5.55      4.02 o
   4   2   7        7.16        4.48      5.94 o
  -7   3   7       38.71       43.53      4.04 o
  -6   3   7      219.82      214.15      5.41 o
  -5   3   7       13.57       16.82      6.78 o
  -4   3   7      103.67      111.77      5.27 o
  -3   3   7       17.85       16.73      2.19 o
  -2   3   7      393.86      389.77      6.24 o
  -1   3   7      160.49      160.54      8.30 o
   0   3   7      277.62      276.58      6.07 o
   1   3   7       54.98       48.28      3.99 o
   2   3   7       58.36       57.93      4.51 o
   3   3   7       22.91       26.95      4.42 o
   4   3   7        3.56       -1.65      4.67 o
  -7   4   7       40.99       38.77      4.22 o
  -6   4   7      236.04      229.32      6.87 o
  -5   4   7       12.10       13.04      6.71 o
  -4   4   7      200.09      215.34      7.03 o
  -3   4   7      158.22      147.67      6.40 o
  -2   4   7       13.08        9.10      3.70 o
  -1   4   7      176.68      184.42      6.87 o
   0   4   7       27.80       30.46      4.02 o
   1   4   7       57.55       41.33      6.78 o
   2   4   7       19.12       23.57      6.50 o
   3   4   7        1.44       -6.01      6.64 o
  -6   5   7      252.27      263.78      7.87 o
  -5   5   7       36.31       41.39      3.53 o
  -4   5   7      107.57      117.17      5.48 o
  -3   5   7      140.92      139.12      6.85 o
  -2   5   7        6.82        1.78      4.03 o
  -1   5   7       67.35       73.50      4.95 o
   0   5   7       10.42        4.13      6.50 o
   1   5   7        0.13        5.31      6.78 o
   2   5   7       44.91       32.59      7.34 o
   3   5   7        3.81        2.94      6.99 o
  -5   6   7        7.01       14.08      3.67 o
  -4   6   7       91.82      105.85      4.87 o
  -3   6   7       97.91       97.32      5.62 o
  -2   6   7        0.18       -3.37      4.46 o
  -1   6   7       96.90      117.56      9.16 o
   0   6   7       29.35       39.09      7.76 o
   1   6   7        0.33        6.29      7.55 o
  -3   7   7       68.20       74.13      8.88 o
  -2   7   7        0.75        7.76      7.62 o
  -1   7   7        6.36        0.35      7.83 o
  -2  -8   8        0.08        3.01      4.99 o
  -1  -8   8       57.69       46.68      5.54 o
   0  -8   8       15.42        5.84      5.00 o
  -4  -7   8        6.84        3.67      3.75 o
  -3  -7   8        3.12        4.41      3.69 o
  -2  -7   8        0.63       -3.43      4.59 o
  -1  -7   8       59.72       49.67      5.27 o
   0  -7   8        4.10        6.46      7.76 o
   1  -7   8        2.73        6.79      4.72 o
   2  -7   8       17.76        8.84      4.87 o
  -5  -6   8       30.44       24.18      2.84 o
  -4  -6   8       22.49       20.93      2.75 o
  -3  -6   8        0.83       -1.59      3.30 o
  -2  -6   8        9.79        5.89      3.38 o
  -1  -6   8       13.24       16.50      4.38 o
   0  -6   8        6.78        7.29      4.40 o
   1  -6   8        3.84        8.88      6.01 o
   2  -6   8        5.45        6.01      5.94 o
   3  -6   8        0.65       -4.69      5.94 o
  -6  -5   8        5.03        3.77      2.83 o
  -5  -5   8        0.41       -0.86      2.46 o
  -4  -5   8       65.64       67.14      3.17 o
  -3  -5   8       12.18       15.93      2.73 o
  -2  -5   8       33.68       35.88      2.85 o
  -1  -5   8       34.53       30.87      4.02 o
   0  -5   8        0.35        0.00      5.45 o
   1  -5   8       16.52       19.65      5.87 o
   2  -5   8       17.17       19.16      6.01 o
   3  -5   8        0.18        8.67      5.94 o
  -6  -4   8       53.47       54.50      3.00 o
  -5  -4   8       22.64       25.44      3.41 o
  -4  -4   8      154.88      160.24      4.73 o
  -3  -4   8        1.87        0.29      2.43 o
  -2  -4   8       26.28       26.47      2.93 o
  -1  -4   8      157.51      164.63      8.64 o
   0  -4   8        1.25       -1.06      3.40 o
   1  -4   8       25.60       24.69      3.82 o
   2  -4   8       14.64       14.77      4.05 o
   3  -4   8        0.09       -3.33      4.09 o
   4  -4   8        0.13       -1.77      4.32 o
  -7  -3   8       15.75       14.60      3.08 o
  -6  -3   8        6.59        6.35      2.64 o
  -5  -3   8       42.03       38.74      2.60 o
  -4  -3   8      204.66      206.75      6.07 o
  -3  -3   8       29.13       30.21      3.38 o
  -2  -3   8       31.17       35.26      2.88 o
  -1  -3   8        2.13        2.27      1.78 o
   0  -3   8       23.19       23.58      2.90 o
   1  -3   8       14.12       14.30      4.90 o
   2  -3   8       70.34       69.96      5.49 o
   3  -3   8       16.42        8.84      9.20 o
   4  -3   8        8.08        8.88      4.29 o
  -7  -2   8      107.59      101.83     10.66 o
  -6  -2   8       51.99       51.00      3.54 o
  -5  -2   8       15.20       16.51      2.30 o
  -4  -2   8       40.54       35.61      3.65 o
  -3  -2   8        1.81       -0.48      2.29 o
  -2  -2   8      272.53      279.69      5.13 o
  -1  -2   8      111.16      126.26      4.60 o
   0  -2   8       13.08        9.74      2.91 o
   1  -2   8      155.71      160.85      5.96 o
   2  -2   8        3.57        3.02      3.99 o
   3  -2   8        3.46        2.57      3.96 o
   4  -2   8        3.17       -0.37      4.16 o
  -7  -1   8       33.43       36.06      4.53 o
  -6  -1   8        2.37        4.02      2.96 o
  -5  -1   8      143.88      145.79      3.87 o
  -4  -1   8      174.20      184.60      5.06 o
  -3  -1   8       32.27       31.59      2.29 o
  -2  -1   8       75.72       70.55      2.70 o
  -1  -1   8       88.18       91.68      3.52 o
   0  -1   8        0.33       -2.26      2.52 o
   1  -1   8        1.01        0.41      2.84 o
   2  -1   8       22.37       24.66      3.77 o
   3  -1   8       22.41       13.83      4.10 o
   4  -1   8       86.66       66.01      8.60 o
  -7   0   8       94.07       92.52      5.34 o
  -6   0   8       64.04       56.89      3.44 o
  -5   0   8      167.61      174.29     16.43 o
  -4   0   8      235.50      245.94      7.02 o
  -3   0   8        5.39        4.18      2.10 o
  -2   0   8      202.26      209.92      4.63 o
  -1   0   8       98.28       96.93      3.59 o
   0   0   8       15.33       15.43      2.74 o
   1   0   8       41.55       39.98      3.94 o
   2   0   8        1.53       -1.64      5.31 o
   3   0   8        0.09       -4.18      4.97 o
   4   0   8        1.16       -5.06      4.24 o
  -7   1   8      130.07      121.78     14.62 o
  -6   1   8        9.14        1.83      2.96 o
  -5   1   8       38.48       37.76      6.47 o
  -4   1   8       58.85       77.18     20.60 o
  -3   1   8      375.19      366.90      6.77 o
  -2   1   8      206.63      214.43      6.80 o
  -1   1   8       59.52       63.35      3.33 o
   0   1   8       43.39       36.16      3.00 o
   1   1   8      148.02      159.66      6.36 o
   2   1   8       34.11       28.71      4.37 o
   3   1   8        0.48       -3.35      6.08 o
   4   1   8        7.17        7.98      6.29 o
  -7   2   8      138.14      132.64     15.04 o
  -6   2   8        1.85        8.81      5.18 o
  -5   2   8      148.10      143.59     11.43 o
  -4   2   8       97.41      104.80      4.84 o
  -3   2   8       54.78       46.33      4.06 o
  -2   2   8      362.20      365.73     11.29 o
  -1   2   8       62.27       58.00      4.44 o
   0   2   8       41.91       34.22      4.05 o
   1   2   8        2.52       12.38      6.08 o
   2   2   8        0.47        5.59      6.43 o
   3   2   8        3.86       13.85      6.78 o
  -6   3   8       16.22       17.55      5.66 o
  -5   3   8      128.72      144.52      8.08 o
  -4   3   8      177.15      178.57      6.99 o
  -3   3   8        4.70        3.94      3.81 o
  -2   3   8        2.75        0.38      3.81 o
  -1   3   8       89.48       79.32      5.87 o
   0   3   8       19.60       18.88      6.36 o
   1   3   8      151.15      140.01      9.02 o
   2   3   8        1.10       12.94      6.85 o
   3   3   8        0.30       -3.71      6.99 o
  -6   4   8        1.44        0.90      3.83 o
  -5   4   8      100.60      103.76      9.06 o
  -4   4   8      137.55      141.64      7.02 o
  -3   4   8       47.75       51.93      4.81 o
  -2   4   8      125.58      146.64     15.77 o
  -1   4   8       31.23       34.13      7.13 o
   0   4   8        0.83       -4.27      6.64 o
   1   4   8        8.95       19.37      7.13 o
   2   4   8        1.93        0.49      7.34 o
  -5   5   8      159.76      171.14      6.21 o
  -4   5   8       80.57       84.61      9.30 o
  -3   5   8        0.73        4.31      4.68 o
  -2   5   8       35.57       36.37      7.69 o
  -1   5   8       14.36       15.46      7.48 o
   0   5   8       19.37       15.32      7.48 o
   1   5   8       21.39       22.38      7.76 o
  -3   6   8       12.35       15.94      7.76 o
  -2   6   8       24.70       28.04      8.04 o
  -1   6   8       41.28       42.80      8.60 o
  -2  -7   9        5.51        2.32      5.12 o
  -1  -7   9        1.42       -7.19      4.99 o
  -4  -6   9       12.00        4.08      3.74 o
  -3  -6   9        6.16        5.20      4.81 o
  -2  -6   9       17.67       21.36      9.65 o
  -1  -6   9        0.14       -3.87      4.80 o
   0  -6   9       10.72        3.69      4.84 o
   1  -6   9        2.59        2.87      6.64 o
  -5  -5   9       34.29       38.38      3.30 o
  -4  -5   9       12.39       10.99      3.64 o
  -3  -5   9       22.34       26.20      3.69 o
  -2  -5   9        1.16       -0.49      3.44 o
  -1  -5   9        3.02        3.43      6.50 o
   0  -5   9       12.38       12.87      6.50 o
   1  -5   9        5.55       -3.15      6.29 o
   2  -5   9        8.70        0.00      6.36 o
  -5  -4   9        8.35       10.42      2.82 o
  -4  -4   9        2.87        0.53      3.37 o
  -3  -4   9      104.47       90.40      4.54 o
  -2  -4   9       33.80       34.70      4.34 o
  -1  -4   9        0.30        6.50      6.08 o
   0  -4   9       80.30       70.63      7.34 o
   1  -4   9        5.30       -0.14      5.94 o
   2  -4   9        4.03        2.59      5.94 o
  -6  -3   9       37.04       37.18      3.18 o
  -5  -3   9       36.33       38.14      2.96 o
  -4  -3   9        1.34        3.83      2.64 o
  -3  -3   9       35.41       32.42      3.28 o
  -2  -3   9       36.07       26.65      5.31 o
  -1  -3   9        1.36       -5.53      3.68 o
   0  -3   9        1.73       -6.22      5.66 o
   1  -3   9        9.88        6.22      5.94 o
   2  -3   9       21.04       25.11      6.22 o
   3  -3   9      101.06       72.66      7.27 o
  -6  -2   9       54.28       55.41      3.20 o
  -5  -2   9      100.57      105.23      3.50 o
  -4  -2   9        2.37        1.21      2.91 o
  -3  -2   9       95.79      101.32      7.13 o
  -2  -2   9       17.46       17.80      6.99 o
  -1  -2   9       14.80       12.79      3.82 o
   0  -2   9       40.12       36.92      6.50 o
   1  -2   9        0.44        5.80      5.94 o
   2  -2   9        5.88        5.66      5.94 o
   3  -2   9        0.22       -2.59      5.87 o
  -6  -1   9       14.10       13.33      2.79 o
  -5  -1   9       24.13       29.06      3.19 o
  -4  -1   9       50.20       51.88      4.21 o
  -3  -1   9      123.81      125.00      6.09 o
  -2  -1   9       31.63       36.82      7.48 o
  -1  -1   9       24.96       22.22      4.06 o
   0  -1   9       56.25       50.56      6.50 o
   1  -1   9       37.53       34.90      6.22 o
   2  -1   9        1.46        3.57      6.01 o
   3  -1   9        1.54        2.73      6.08 o
  -6   0   9       59.33       56.82      3.12 o
  -5   0   9      110.64      115.61      5.30 o
  -4   0   9       70.58       67.65      4.65 o
  -3   0   9      168.19      179.05      6.99 o
  -2   0   9       44.60       43.67      6.82 o
  -1   0   9        0.48       -5.69      3.80 o
   0   0   9        6.90        8.18      6.43 o
   1   0   9        0.11        8.81      6.57 o
   2   0   9        3.01       -5.94      5.80 o
   3   0   9        1.19       -1.47      6.08 o
  -6   1   9       79.53       74.90      6.71 o
  -5   1   9       52.95       53.65      4.59 o
  -4   1   9        9.09       10.28      4.07 o
  -3   1   9        6.35       -0.81      3.95 o
  -2   1   9      219.77      216.53      8.11 o
  -1   1   9       12.59       11.63      4.13 o
   0   1   9      161.80      171.27     10.70 o
   1   1   9        4.73        0.14      6.71 o
   2   1   9        6.85       10.42      7.06 o
  -6   2   9      104.92       89.09      7.13 o
  -5   2   9       46.30       51.81      6.61 o
  -4   2   9       40.78       34.72      4.48 o
  -3   2   9       82.37       81.71      5.07 o
  -2   2   9        6.81       -2.27      4.18 o
  -1   2   9       20.04       21.26      6.99 o
   0   2   9        7.16        1.89      6.64 o
   1   2   9       31.75       21.05      7.41 o
   2   2   9        3.83        4.97      7.34 o
  -5   3   9       75.22       75.10      5.31 o
  -4   3   9        8.56       10.77      4.54 o
  -3   3   9       69.80       70.11      5.13 o
  -2   3   9       22.38       25.22      4.59 o
  -1   3   9       22.17       20.70      7.48 o
   0   3   9        5.27       10.21      7.13 o
   1   3   9        7.63        1.33      7.48 o
  -4   4   9       16.41       20.53     12.06 o
  -3   4   9       60.16       61.97      5.47 o
  -2   4   9       18.48       16.92      7.34 o
  -1   4   9       29.41       31.68      7.83 o
   0   4   9       16.56       21.68      8.25 o
  -3  -5  10        9.10       12.56      6.54 o
  -2  -5  10        0.23       -6.58      4.82 o
  -1  -5  10        1.66        0.07      6.99 o
  -4  -4  10        6.87        5.80      3.78 o
  -3  -4  10        7.86        6.01      3.74 o
  -2  -4  10       22.82       12.45      7.06 o
  -1  -4  10       11.96        4.55      6.99 o
   0  -4  10        6.75        2.31      6.92 o
   1  -4  10       19.78        5.80      6.71 o
  -5  -3  10        2.09       -1.10      3.00 o
  -4  -3  10       25.22       22.34      3.77 o
  -3  -3  10       19.97       22.84      4.67 o
  -2  -3  10        3.85       -4.97      6.57 o
  -1  -3  10       16.72       13.50      6.85 o
   0  -3  10        4.42       -0.07      6.50 o
   1  -3  10        1.38       -8.53      6.36 o
  -5  -2  10       19.55       24.42      3.08 o
  -4  -2  10       71.18       76.39      5.52 o
  -3  -2  10        2.00        3.15      4.37 o
  -2  -2  10       11.07        5.24      6.64 o
  -1  -2  10       17.27       25.53      7.13 o
   0  -2  10        1.01       -0.14      6.64 o
   1  -2  10        2.32       -0.35      6.43 o
  -5  -1  10        0.41       -1.85      3.32 o
  -4  -1  10        1.19        3.14      4.44 o
  -3  -1  10      186.79      218.12      8.47 o
  -2  -1  10       14.75       14.44      4.42 o
  -1  -1  10       40.01       41.89      7.13 o
   0  -1  10        1.99        4.69      6.64 o
   1  -1  10       24.41       13.64      6.85 o
  -5   0  10       20.60       14.27      4.66 o
  -4   0  10       33.70       32.31      4.81 o
  -3   0  10        0.22       -7.10      8.22 o
  -2   0  10       70.99       71.40      8.46 o
  -1   0  10        9.26        3.36      7.41 o
   0   0  10       30.81       31.89      7.90 o
   1   0  10        0.53       -5.18      7.41 o
  -5   1  10       13.84       20.63      4.93 o
  -4   1  10       74.59       76.79      5.58 o
  -3   1  10        1.77       -6.93      4.62 o
  -2   1  10        6.32        5.94      7.76 o
  -1   1  10       25.68       19.44      7.41 o
   0   1  10        0.05        4.41      7.69 o
   1   1  10       35.56       24.13      8.25 o
  -4   2  10       76.94       76.96      6.19 o
  -3   2  10        1.69       -0.18      5.70 o
  -2   2  10       24.93       29.51      7.97 o
  -1   2  10       20.45       35.04      8.53 o
   0   2  10        4.92       -3.50      8.25 o
  -2   3  10        4.45       -1.89      7.41 o
 
